# Supplementary material for: Stress adaptation under in vitro evolution influences survival and metabolic phenotypes of clinical and environmental strains of Vibrio cholerae El-Tor
Source: Microbiol Spectr. 2025 Feb 11;13(3):e01211-24. doi: 10.1128/spectrum.01211-24 (PMC11878068; doi:10.1128/spectrum.01211-24)
Supplement: Supplemental Data 1 — SNP analysis for phylogeny. [file spectrum.01211-24-s0001.xlsx]

## Sheet: Cluster 1
SUPPLEMENTARY DATA 1 - SNP analysis used for phylogeny trees
		Cluster 1
	Coordinates
	Start	End
Set 1	66834	71847	Genes/Locus tag	Product
			lN16961_RS00025	Hypothetical protein
			N16961_RS00035	Hsp20 family protein
			RS00040	valine--pyruvate transaminase
	627897	628932	N16961_RS03000	MFS transporter
			N16961_RS03010	peptidylprolyl isomerase
			N16961_RS03015	YajG family lipoprotein
	821959	823063	N16961_RS04010	LrgB family protein
			fldA	flavodoxin FldA
			N16961_RS04020	DUF2788 domain-containing protein
			N16961_RS04025	alpha/beta fold hydrolase
			N16961_RS04030	replication initiation negative regulator SeqA
	889138	892002	asd	aspartate-semialdehyde dehydrogenase
			N16961_RS04335	YchE family NAAT transporter
			adhE	bifunctional acetaldehyde-CoA/alcohol dehydrogenase]
	954598	955672	N16961_RS04645	isochorismate synthase MenF
			N16961_RS04650	2-succinyl-5-enolpyruvyl-6-hydroxy-3-cyclohexene-1-carboxylic-acid synthase
	980197	981553	N16961_RS04760	molybdopterin guanine dinucleotide-containing S/N-oxide reductase
	1050388	1052492	mfd	transcription-repair coupling factor
			N16961_RS05070	PilZ domain-containing protein
			lolC	lipoprotein-releasing ABC transporter permease subunit LolC
	1055356	1063204	lolE	ipoprotein-releasing ABC transporter permease subunit LolE
			N16961_RS05090	DUF2062 domain-containing protein
			N16961_RS05095	DNA internalization-related competence protein ComEC/Rec2
			msbA	lipid A ABC transporter ATP-binding protein/permease MsbA
			lpxK	tetraacyldisaccharide 4'-kinase
			N16961_RS05110	Trm112 family protein
			kdsB	p3-deoxy-manno-octulosonate cytidylyltransferase
			N16961_RS05120	SpoVR family protein
	1209829	1215587	breR	bile response transcriptional repressor BreR
			N16961_RS05750	NAD-dependent succinate-semialdehyde dehydrogenase
			N16961_RS05755]	YnjH family protein
			N16961_RS05760	1-aminocyclopropane-1-carboxylate deaminase/D-cysteine desulfhydrase
			N16961_RS19725	hypothetical protein
			N16961_RS05765	TetR/AcrR family transcriptional regulator
			N16961_RS05770	acyl-CoA dehydrogenase
			N16961_RS05775	trans-2-enoyl-CoA reductase family protein
			N16961_RS05790	arginyltransferase
			aat	leucyl/phenylalanyl-tRNA--protein transferase
			aroA	-phosphoshikimate 1-carboxyvinyltransferase
			N16961_RS05810	YciN family protein
			topA	type I DNA topoisomerase
	1223380	1233198	N16961_RS05845	TfoX/Sxy family DNA transformation protein
			purR	HTH-type transcriptional repressor PurR
			torD	molecular chaperone TorD
			torR	two-component system response regulator TorR
			elyC	envelope biogenesis factor ElyC
			cmoM	RNA uridine 5-oxyacetic acid(34) methyltransferase CmoM
			mukF	chromosome partition protein MukF
			mukE	chromosome partition protein MukE
			mukB	chromosome partition protein MukB
			N16961_RS05895	Lrp/AsnC family transcriptional regulator
	1292770	1304866	N16961_RS06185	serine transporter
			N16961_RS06190	DMT family transporter
			mgtE	magnesium transporter
			N16961_RS06200	transporter substrate-binding domain-containing protein
			vieA	two-component system response regulator VieA
			N16961_RS06210	response regulator
	Coordinates
	Start	End	Genes/Locus tag	Product
	1552414	1557439	N16961_RS07240	replication initiation factor domain-containing protein
			N16961_RS07245	hypothetical protein
			N16961_RS07250	RstC protein
			rtxA	MARTX multifunctional-autoprocessing repeats-in-toxin holotoxin RtxA
			rtxC	RTX toxin-activating lysine-acyltransferase RtxC
			N16961_RS07265	hypothetical protein
			rtxB	RTX toxin T1SS ABC transporter subunit RtxB
			N16961_RS07275	HlyD family type I secretion periplasmic adaptor subunit
			N16961_RS07280	type I secretion system permease/ATPase
			N16961_RS07285	ATP-binding protein
			N16961_RS07290	FIST C-terminal domain-containing protein
			N16961_RS07295	hypothetical protein
			ccoN	cytochrome-c oxidase, cbb3-type subunit I
			ccoO	cytochrome-c oxidase, cbb3-type subunit II
			N16961_RS07310	CcoQ/FixQ family Cbb3-type cytochrome c oxidase assembly chaperone
			N16961_RS07315	cytochrome-c oxidase, cbb3-type subunit III
			N16961_RS07320]	FixH family protein
			cadA	heavy metal translocating P-type ATPase
			ccoS	cbb3-type cytochrome oxidase assembly protein CcoS
			N16961_RS07335	sulfite exporter TauE/SafE family protein
			N16961_RS07340	FNR family transcription factor
			uspE	universal stress protein UspE
			ttcA	tRNA 2-thiocytidine(32) synthetase TtcA
			N16961_RS07355	DUF2987 domain-containing protein
			N16961_RS07360	glucosaminidase domain-containing protein
			N16961_RS07365	hypothetical protein
			potA	spermidine/putrescine ABC transporter ATP-binding protein PotA
			potB	spermidine/putrescine ABC transporter permease PotB
	1622389	1624699	N16961_RS07625	hsp70 family protein
			N16961_RS07630	GGDEF domain-containing protein
			N16961_RS07635	hypothetical protein
			N16961_RS07640	diguanylate cyclase
			N16961_RS07645	ABC transporter substrate-binding protein
			N16961_RS07650	hypothetical protein
			N16961_RS07655	GGDEF domain-containing protein
			queC	7-cyano-7-deazaguanine synthase QueC
			queE	7-carboxy-7-deazaguanine synthase QueE
	1761135	1772010	nrdB	ribonucleotide-diphosphate reductase subunit beta
			yfaE	class I ribonucleotide reductase maintenance protein YfaE
			N16961_RS08225	CinA family nicotinamide mononucleotide deamidase-related protein
			N16961_RS08230	DUF3943 domain-containing protein
			N16961_RS08235	glycine cleavage system protein R
			N16961_RS08240	methyl-accepting chemotaxis protein
			N16961_RS08245	DUF2750 domain-containing protein
			N16961_RS08250	nucleoside triphosphate pyrophosphohydrolase family protein
			btuD	vitamin B12 ABC transporter ATP-binding protein BtuD
			btuC	vitamin B12 ABC transporter permease BtuC
			N16961_RS08265	succinylglutamate desuccinylase
			N16961_RS08270	histidine phosphatase family protein
			cobU	bifunctional adenosylcobinamide kinase/adenosylcobinamide-phosphate guanylyltransferase
			N16961_RS08280	adenosylcobinamide-GDP ribazoletransferase
	1785411	1792881	N16961_RS08310	CidA/LrgA family protein
			N16961_RS08315	LrgB family protein
			cdd	cytidine deaminase
			N16961_RS08325	AEC family transporter
			purT	phosphoribosylglycinamide formyltransferase 2
			N16961_RS08340	thiopurine S-methyltransferase
			relV	(p)ppGpp synthetase RelV
			ihfA	integration host factor subunit alpha
			pheT	phenylalanine--tRNA ligase subunit beta
			pheS	phenylalanine--tRNA ligase subunit alpha
			N16961_RS08370	GNAT family N-acetyltransferase
			N16961_RS08375	GGDEF domain-containing protein
			pgsA	CDP-diacylglycerol--glycerol-3-phosphate 3-phosphatidyltransferase
			uvrC	excinuclease ABC subunit UvrC
			uvrY	UvrY/SirA/GacA family response regulator transcription factor
	Coordinates
	Start	End	Genes/Locus tag	Product
	1909860	1910528	bioD	dethiobiotin synthase
			bioC	malonyl-ACP O-methyltransferase BioC
			bioF	8-amino-7-oxononanoate synthase
			bioB	biotin synthase BioB
			bioA	adenosylmethionine--8-amino-7-oxononanoate transaminase
			serS	serine--tRNA ligase
			N16961_RS08915	replication-associated recombination protein A
			lolA	outer membrane lipoprotein chaperone LolA
			N16961_RS08925	YecA family protein
			dusC	tRNA dihydrouridine(16) synthase DusC
			N16961_RS08935	sensor domain-containing diguanylate cyclase
	1927559	1935602	N16961_RS09005	phosphate/phosphite/phosphonate ABC transporter substrate-binding protein
			N16961_RS09010	ATP-binding protein
			N16961_RS09015	two-component system response regulator
			N16961_RS09025	ATP-binding protein
			N16961_RS09030	ATP-binding protein
			N16961_RS09035	chemotaxis protein CheC
	1978555	1980598	N16961_RS09260	AsmA family protein
			udk	uridine kinase
			apbC	iron-sulfur cluster carrier protein ApbC
	2142592	2148211	N16961_RS10025	hypothetical protein
			N16961_RS10030	YaiI/YqxD family protein
			N16961_RS10035	AbgT family transporter
			ykgO	type B 50S ribosomal protein L36
			N16961_RS10045	type B 50S ribosomal protein L31
			tsaA	tRNA (N6-threonylcarbamoyladenosine(37)-N6)-methyltransferase TrmO
			N16961_RS10055	proline--tRNA ligase
			N16961_RS10065	DUF533 domain-containing protein
	2160757	2164031	N16961_RS10130	Tfp pilus assembly protein FimT/FimU
			N16961_RS10135	type IV pilin protein
			dnaJ	molecular chaperone DnaJ
	2166271	2167493	N16961_RS10155	NAD(+) kinase
			recN	DNA repair protein RecN
	2218395	2219748	N16961_RS10365	DEAD/DEAH box helicase family protein
			N16961_RS10370	NERD domain-containing protein
	2350972	2352065	N16961_RS10960	carbon starvation protein A
			ispH	4-hydroxy-3-methylbut-2-enyl diphosphate reductase
			fkpB	FKBP-type peptidyl-prolyl cis-trans isomerase
			lspA	signal peptidase II
	2587048	2590274	rsmE	16S rRNA (uracil(1498)-N(3))-methyltransferase
			gshB	glutathione synthase
			N16961_RS12060	YqgE/AlgH family protein
			tyrS	tyrosine--tRNA ligase
			N16961_RS12075	helix-turn-helix transcriptional regulator
	2643742	2656078	mreD	rod shape-determining protein MreD
			mreC	rod shape-determining protein MreC
			N16961_RS12360	rod shape-determining protein
			N16961_RS12375	type II secretion system GspH family protein
			N16961_RS12385	type II secretion system GspH family protein
			N16961_RS12390	type II secretion system GspH family protein
			N16961_RS12395	prepilin-type N-terminal cleavage/methylation domain-containing protein
			N16961_RS12400]	MSHA biogenesis protein MshF
			N16961_RS12405	type II secretion system F family protein
			N16961_RS12410	GspE/PulE family protein
			N16961_RS12415	tetratricopeptide repeat protein
			N16961_RS12420	ExeA family protein
	Coordinates
	Start	End	Genes/Locus tag	Product
	2956603	2964019	glmU	bifunctional UDP-N-acetylglucosamine diphosphorylase/glucosamine-1-phosphate N-acetyltransferase GlmU
			atpC	F0F1 ATP synthase subunit epsilon
			atpA	F0F1 ATP synthase subunit alpha
			atpH	F0F1 ATP synthase subunit delta
			atpF	F0F1 ATP synthase subunit B
			atpE	F0F1 ATP synthase subunit C
			atpB	F0F1 ATP synthase subunit A
			N16961_RS13920	ParB/RepB/Spo0J family partition protein
			N16961_RS13925	ParA family protein
	3198206	3198430	N16961_RS14945	HNH endonuclease
			N16961_RS14950	DEAD/DEAH box helicase
			N16961_RS14955	anaerobic C4-dicarboxylate transporter
			nadE	ammonia-dependent NAD(+) synthetase
			N16961_RS14965	nicotinate-nicotinamide nucleotide adenylyltransferase
			N16961_RS14975	DUF3369 domain-containing protein
			N16961_RS14980	ATP-binding protein
			N16961_RS14985	hypothetical protein
			N16961_RS14990	Na+/H+ antiporter NhaC family protein
	3222480	3230658	prtV	M6 family metalloprotease PrtV
			N16961_RS15040	hypothetical protein
			N16961_RS15045	class II glutamine amidotransferase
			vctP	iron chelate ABC transporter substrate-binding protein VctP
			vctD	iron chelate uptake ABC transporter permease subunit VctD
			vctG	iron chelate uptake ABC transporter permease subunit VctG
			vctC	iron chelate ABC transporter ATP-binding protein VctC
			N16961_RS15070	AraC family transcriptional regulator
	3257010	3262653	N16961_RS15200	hypothetical protein
			N16961_RS15205	hypothetical protein
			N16961_RS15210	N-acetyltransferase
			N16961_RS15215	MerR family transcriptional regulator
			N16961_RS15220	hypothetical protein
			N16961_RS15225	helix-turn-helix transcriptional regulator
			emrD3	multidrug efflux MFS transporter EmrD-3
			N16961_RS15235	methyl-accepting chemotaxis protein

## Sheet: Cluster 2
		Cluster 2
Coordinates
Start	End	Gene/Locus tag	Product
64893	65286	N16961_RS00345	EAL domain-containing protein
1698030	1698561	N16961_RS07950	YcjX family protein
		N16961_RS07960	fumarate hydratase
1898703	1901562	N16961_RS08870	nuclear transport factor 2 family protein
		htpX	protease HtpX
		bioD	dethiobiotin synthase
		bioC	malonyl-ACP O-methyltransferase BioC
1944907	1946422	arsJ	organoarsenical effux MFS transporter ArsJ
2131255	2131840	thiI	tRNA 4-thiouridine(8) synthase ThiI
2310937	2311588	N16961_RS10785	phosphate ABC transporter substrate-binding protein
		phoR	phosphate regulon sensor histidine kinase PhoR
2418898	2419579	vexE	multidrug efflux RND transporter periplasmic adaptor subunit VexE
		erpA	iron-sulfur cluster insertion protein ErpA
2911285	2919020	N16961_RS13650	Mov34/MPN/PAD-1 family protein
		N16961_RS13655	ThiF family adenylyltransferase
		N16961_RS13660	cyclic AMP-GMP synthase
		capV	cGAMP-activated phospholipase CapV
		N16961_RS13675	transcriptional regulator VspR
		N16961_RS13680	helix-turn-helix domain-containing protein
3363343	3364128	N16961_RS16205	hypothetical protein

## Sheet: Cluster 3
		Cluster 3
Coordinates
Start	End	Genes/Locus tag	Product
447317	448046	rlmD	23S rRNA (uracil(1939)-C(5))-methyltransferase RlmD
		relA	GTP diphosphokinase
588356	589209	N16961_RS02845	AMP-binding protein
		N16961_RS02850	GYP domain-containing protein
1237624	1238260	N16961_RS05910	EAL domain-containing protein
1342900	1343053	N16961_RS19975	cadherin domain-containing protein] [pseudo=true
1612510	1612909	hrpA	ATP-dependent RNA helicase HrpA
		N16961_RS07590	hypothetical protein
1722735	1722969	mdoH	glucans biosynthesis glucosyltransferase MdoH
3105975		tssH	type VI secretion system ATPase TssH
3443926		nifJ	pyruvate:ferredoxin (flavodoxin) oxidoreductase

## Sheet: Cluster 4
		Cluster 4
Cordinates
Start	End	Genes/Locus tag	Product
79338	82431	N16961_RS00430	cytochrome-c peroxidase
107543	107640	hemC	hydroxymethylbilane synthase
87554	88837	fliL	flagellar basal body-associated protein FliL
		N16961_RS00480	methyl-accepting chemotaxis protein
557186	558851	arcA	two-component system response regulator ArcA
		N16961_RS02710	DUF3293 domain-containing protein
		N16961_RS02715	putative 4-hydroxy-4-methyl-2-oxoglutarate aldolase
621501	622950	csdA	cysteine desulfurase CsdA
		N16961_RS02970	DJ-1/PfpI family protein
		panE	2-dehydropantoate 2-reductase
650610	652839	N16961_RS03110	NCS2 family permease
		gpt	xanthine phosphoribosyltransferase
		frsA	esterase FrsA
		crl	sigma factor-binding protein Crl
837060	837550	sucC	ADP-forming succinate--CoA ligase subunit beta
1196104	1197280	N16961_RS05720	mechanosensitive ion channel
1436734	1439236	N16961_RS06810	DTW domain-containing protein
		nagK	N-acetylglucosamine kinase
		N16961_RS06825	DUF2960 domain-containing protein
		N16961_RS06835	hypothetical protein
		N16961_RS06840	transporter substrate-binding domain-containing protein
1479657	1485685	pepN	aminopeptidase N
		N16961_RS07010	DUF2835 domain-containing protein
		N16961_RS07015	NAD-glutamate dehydrogenase
		pyrD	quinone-dependent dihydroorotate dehydrogenase
1983388	1985593	N16961_RS09285	hypothetical protein
		udp	uridine phosphorylase
		N16961_RS09295	zinc/cadmium/mercury/lead-transporting ATPase
2126431	2127646	N16961_RS09945	GGDEF domain-containing protein
2635885	2637415	N16961_RS12335	TIGR02099 family protein
1840254	1853547	trpCF	bifunctional indole-3-glycerol-phosphate synthase TrpC/phosphoribosylanthranilate isomerase TrpF
		trpB	tryptophan synthase subunit beta
		trpA	tryptophan synthase subunit alpha
		N16961_RS08625	dicarboxylate/amino acid:cation symporter
		N16961_RS08630	thymidine kinase
		N16961_RS08635	aspartate--tRNA ligase
		N16961_RS08640	DUF72 domain-containing protein
		cmoA	carboxy-S-adenosyl-L-methionine synthase CmoA
		cmoB	tRNA 5-methoxyuridine(34)/uridine 5-oxyacetic acid(34) synthase CmoB
		N16961_RS08655	ATP-dependent zinc protease
		N16961_RS08660	inactive transglutaminase family protein
		N16961_RS08665	alpha-L-glutamate ligase-like protein
3471763	3475495	N16961_RS16960	sensor domain-containing diguanylate cyclase
		N16961_RS16970	gamma-glutamyltransferase family protein
		N16961_RS16975	Solitary outer membrane autotransporter beta-barrel domain
		N16961_RS16980	GGDEF domain-containing protein
		N16961_RS16985	late competence development ComFB family protein

## Sheet: Cluster 5
		Cluster 5
Coordinates
Start	End	Genes/Locus tag	Product
175955	176543	gspD	Type II secretion system secretin GspD
233255	236381	N16961_RS01160	malate dehydrogenase
		rpmE	50S ribosomal protein L31
		priA	primosomal protein N
87554	88837	fliL	flagellar basal body-associated protein FliL
		N16961_RS00480	methyl-accepting chemotaxis protein
486838	489236	nadC	carboxylating nicotinate-nucleotide diphosphorylase
		ampD	1,6-anhydro-N-acetylmuramyl-L-alanine amidase AmpD
		fldB	flavodoxin FldB
		xerD	site-specific tyrosine recombinase XerD
		dsbC	bifunctional protein-disulfide isomerase/oxidoreductase DsbC
684990	685515	accA	acetyl-CoA carboxylase carboxyl transferase subunit alpha
855574	860872	sixA	phosphohistidine phosphatase SixA
		flhA	flagellar biosynthesis protein FlhA
		flhF	flagellar biosynthesis protein FlhF
		N16961_RS04165	MinD/ParA family protein
		N16961_RS04170	RNA polymerase sigma factor FliA
900997	902500	rluC	23S rRNA pseudouridine(955/2504/2580) synthase RluC
957679	959116	menB	1,4-dihydroxy-2-naphthoyl-CoA synthase
		menC	o-succinylbenzoate synthase
1492618	1494619	N16961_RS07045	DUF3466 family protein
		N16961_RS07050]	ribosome modulation factor
		fabA	bifunctional 3-hydroxydecanoyl-ACP dehydratase/trans-2-decenoyl-ACP isomerase
		N16961_RS07060	Lon protease family protein
1507360	1509532	N16961_RS07145	hypothetical protein
		N16961_RS07150	VC1465 family Xer recombination activation factor
		N16961_RS07160	helix-turn-helix transcriptional regulator
1534963	1537067	rtxA	MARTX multifunctional-autoprocessing repeats-in-toxin holotoxin RtxA
		rtxC	RTX toxin-activating lysine-acyltransferase RtxC
		N16961_RS07265	hypothetical protein
		rtxB	RTX toxin T1SS ABC transporter subunit RtxB
1593757	1596472	N16961_RS07500	chemotaxis protein CheB
		N16961_RS07505	HEAT repeat domain-containing protein
		N16961_RS07515	response regulator
		N16961_RS07520	chemotaxis protein CheA
1694448	1696200	N16961_RS07945	YcjF family protein
1840254	1853547	trpCF	bifunctional indole-3-glycerol-phosphate synthase TrpC/phosphoribosylanthranilate isomerase TrpF
		trpB	tryptophan synthase subunit beta
		trpA	tryptophan synthase subunit alpha
		N16961_RS08625	dicarboxylate/amino acid:cation symporter
		N16961_RS08630	thymidine kinase] [protein
		N16961_RS08635	aspartate--tRNA ligase
		N16961_RS08640	DUF72 domain-containing protein
		cmoA	carboxy-S-adenosyl-L-methionine synthase CmoA
		cmoB	tRNA 5-methoxyuridine(34)/uridine 5-oxyacetic acid(34) synthase CmoB
		N16961_RS08655	ATP-dependent zinc protease
		N16961_RS08660	inactive transglutaminase family protein
		N16961_RS08665	alpha-L-glutamate ligase-like protein
1994710	1998511	N16961_RS09350	sigma-54 dependent transcriptional regulator
		uvrB	excinuclease ABC subunit UvrB
2198512	2198685	tcpI	toxin-coregulated pilus methyl-accepting chemotaxis protein TcpI
2290459	2292658	tgt	tRNA guanosine(34) transglycosylase Tgt
		queA	tRNA preQ1(34) S-adenosylmethionine ribosyltransferase-isomerase QueA
2312887	2315692	phoB	phosphate regulon transcriptional regulator PhoB
		rdgC	recombination-associated protein RdgC
		yegQ	tRNA 5-hydroxyuridine modification protein YegQ
2393839	2396692	pnp	polyribonucleotide nucleotidyltransferase
		rpsO	30S ribosomal protein S15
		truB	RNA pseudouridine(55) synthase TruB
2599307	2599677	glsB	glutaminase B

## Sheet: Cluster 6
		Cluster 6
Coordinates
Start	End	Genes/Locus tag	Product
82763	83385	N16961_RS00040	valine--pyruvate transaminase
505637	506288	murE	UDP-N-acetylmuramoyl-L-alanyl-D-glutamate--2,6-diaminopimelate ligase
969439	970321	minE	cell division topological specificity factor MinE
		minD	septum site-determining protein MinD
1235820	1236348	N16961_RS05905	YgiQ family radical SAM protein
1591549	1592519	N16961_RS07490	methyl-accepting chemotaxis protein
		N16961_RS07495	chemotaxis protein CheW
1799533	1800594	N16961_RS08425	nucleotidyltransferase domain-containing protein
		yeiP	elongation factor P-like protein YeiP
3096089	3097126	tssC	type VI secretion system contractile sheath large subunit
		tssE	type VI secretion system baseplate subunit TssE
