# Supplementary material for: Stress adaptation under in vitro evolution influences survival and metabolic phenotypes of clinical and environmental strains of Vibrio cholerae El-Tor
Source: Microbiol Spectr. 2025 Feb 11;13(3):e01211-24. doi: 10.1128/spectrum.01211-24 (PMC11878068; doi:10.1128/spectrum.01211-24)
Supplement: Supplemental Data 2 — SNP analysis to compare among stress conditions. [file spectrum.01211-24-s0002.xlsx]

## Sheet: S1_T1_osmolar_stress
CHROM	POS	TYPE	REF	ALT	EVIDENCE	FTYPE	STRAND	NT_POS	AA_POS	EFFECT	LOCUS_TAG	GENE	PRODUCT
NODE_1	4904	snp	C	T	T:55 C:0	CDS	+	335/1410	112/469	missense_variant c.335C>T p.Pro112Leu	16364_S1_00004	luxO_1	Regulatory protein LuxO
NODE_1	31101	snp	G	A	A:75 G:0	CDS	+	529/2127	177/708	missense_variant c.529G>A p.Ala177Thr	16364_S1_00028	fadJ	Fatty acid oxidation complex subunit alpha
NODE_1	39965	snp	C	T	T:49 C:0	CDS	+	411/603	137/200	synonymous_variant c.411C>T p.Ile137Ile	16364_S1_00037	recR	Recombination protein RecR
NODE_1	59868	del	GAA	GA	GA:68 GAA:1	CDS	+	860/1506	287/501	frameshift_variant c.860delA p.Lys287fs	16364_S1_00055		putative type I restriction enzyme BthVORF4518P M protein
NODE_1	60366	snp	T	C	C:55 T:1	CDS	+	1354/1506	452/501	missense_variant c.1354T>C p.Tyr452His	16364_S1_00055		putative type I restriction enzyme BthVORF4518P M protein
NODE_1	84654	snp	A	G	G:42 A:0	CDS	+	337/1230	113/409	missense_variant c.337A>G p.Ile113Val	16364_S1_00074		hypothetical protein
NODE_1	85694	snp	A	G	G:68 A:0
NODE_1	90370	snp	C	T	T:65 C:0
NODE_1	97023	snp	T	C	C:75 T:0	CDS	+	576/1320	192/439	synonymous_variant c.576T>C p.Phe192Phe	16364_S1_00085	sasA_1	Adaptive-response sensory-kinase SasA
NODE_1	103291	snp	A	G	G:76 A:0	CDS	-	396/1605	132/534	synonymous_variant c.396T>C p.Gly132Gly	16364_S1_00089	rcsC_2	Sensor histidine kinase RcsC
NODE_1	109312	snp	C	T	T:63 C:0	CDS	+	543/972	181/323	synonymous_variant c.543C>T p.Thr181Thr	16364_S1_00094	oppD_1	Oligopeptide transport ATP-binding protein OppD
NODE_1	147454	del	GAAAAAAAAAC	GAAAAAAAAC	GAAAAAAAAC:34 GAAAAAAAAAC:0
NODE_1	184161	snp	G	A	A:42 G:0	CDS	-	126/870	42/289	synonymous_variant c.126C>T p.His42His	16364_S1_00163		hypothetical protein
NODE_1	197026	snp	G	A	A:56 G:0	CDS	+	466/621	156/206	missense_variant c.466G>A p.Asp156Asn	16364_S1_00174	yciO	Uncharacterized protein YciO
NODE_1	220493	snp	A	G	G:49 A:0
NODE_1	221666	snp	T	C	C:85 T:0	CDS	+	1101/1212	367/403	synonymous_variant c.1101T>C p.Arg367Arg	16364_S1_00195		hypothetical protein
NODE_1	239445	snp	C	T	T:82 C:0	CDS	+	1791/1833	597/610	synonymous_variant c.1791C>T p.Ser597Ser	16364_S1_00209	uvrC	UvrABC system protein C
NODE_1	239725	snp	C	T	T:72 C:0	CDS	+	191/558	64/185	missense_variant c.191C>T p.Ala64Val	16364_S1_00210	pgsA	CDP-diacylglycerol--glycerol-3-phosphate 3-phosphatidyltransferase
NODE_1	243730	snp	C	T	T:37 C:0	CDS	+	855/984	285/327	synonymous_variant c.855C>T p.Ile285Ile	16364_S1_00217	pheS	Phenylalanine--tRNA ligase alpha subunit
NODE_1	295492	snp	C	T	T:59 C:0	CDS	+	215/534	72/177	missense_variant c.215C>T p.Ala72Val	16364_S1_00265		hypothetical protein
NODE_1	296258	snp	C	T	T:54 C:0	CDS	+	438/1284	146/427	synonymous_variant c.438C>T p.Thr146Thr	16364_S1_00266	dctM_1	C4-dicarboxylate TRAP transporter large permease protein DctM
NODE_1	352714	snp	A	G	G:93 A:0	CDS	+	1462/3072	488/1023	missense_variant c.1462A>G p.Thr488Ala	16364_S1_00310		hypothetical protein
NODE_1	355747	snp	T	C	C:50 T:0	CDS	+	168/975	56/324	synonymous_variant c.168T>C p.Arg56Arg	16364_S1_00313	mglB	D-galactose-binding periplasmic protein
NODE_1	403644	snp	A	G	G:74 A:0	CDS	-	768/822	256/273	synonymous_variant c.768T>C p.Asp256Asp	16364_S1_00353	yidA	Sugar phosphatase YidA
NODE_1	416216	snp	C	T	T:68 C:0	CDS	-	25/2817	9/938	missense_variant c.25G>A p.Gly9Ser	16364_S1_00363	hscA_1	Chaperone protein HscA
NODE_1	418191	snp	G	A	A:58 G:0	CDS	-	1902-11-01	4/633	missense_variant c.11C>T p.Pro4Leu	16364_S1_00364	hscA_2	Chaperone protein HscA
NODE_1	455832	snp	C	T	T:55 C:0	CDS	+	581/639	194/212	missense_variant c.581C>T p.Thr194Met	16364_S1_00393	rhtB_1	Homoserine/homoserine lactone efflux protein
NODE_1	479694	snp	A	G	G:60 A:0	CDS	+	1228/1713	410/570	missense_variant c.1228A>G p.Thr410Ala	16364_S1_00418	rcsC_4	Sensor histidine kinase RcsC
NODE_1	480069	snp	G	A	A:74 G:0	CDS	+	1603/1713	535/570	missense_variant c.1603G>A p.Ala535Thr	16364_S1_00418	rcsC_4	Sensor histidine kinase RcsC
NODE_1	521330	del	GAAAAAAAAAG	GAAAAAAAAG	GAAAAAAAAG:42 GAAAAAAAAAG:0
NODE_1	539980	snp	A	G	G:43 A:0	CDS	+	2175/2640	725/879	synonymous_variant c.2175A>G p.Val725Val	16364_S1_00462		Uncharacterized protein HI_1672
NODE_1	542453	snp	A	G	G:71 A:0	CDS	-	550/834	184/277	missense_variant c.550T>C p.Phe184Leu	16364_S1_00464	cvfB	Conserved virulence factor B
NODE_1	550622	snp	G	A	A:76 G:0	CDS	-	2103/2856	701/951	synonymous_variant c.2103C>T p.Asp701Asp	16364_S1_00473	napA_1	Nitrate reductase
NODE_1	585822	snp	T	C	C:55 T:0	CDS	+	733/1305	245/434	missense_variant c.733T>C p.Tyr245His	16364_S1_00506	ugpB	sn-glycerol-3-phosphate-binding periplasmic protein UgpB
NODE_1	586127	snp	C	T	T:59 C:0	CDS	+	1038/1305	346/434	synonymous_variant c.1038C>T p.Pro346Pro	16364_S1_00506	ugpB	sn-glycerol-3-phosphate-binding periplasmic protein UgpB
NODE_1	599676	snp	C	T	T:55 C:0	CDS	+	235/1134	79/377	missense_variant c.235C>T p.His79Tyr	16364_S1_00519	macA	Macrolide export protein MacA
NODE_1	603474	snp	G	A	A:71 G:0	CDS	+	430/1278	144/425	missense_variant c.430G>A p.Asp144Asn	16364_S1_00522	macB_2	Macrolide export ATP-binding/permease protein MacB
NODE_1	617591	snp	C	T	T:35 C:0	CDS	+	1044/2520	348/839	synonymous_variant c.1044C>T p.Val348Val	16364_S1_00536		hypothetical protein
NODE_1	619685	snp	T	C	C:63 T:0	CDS	-	270/864	90/287	synonymous_variant c.270A>G p.Leu90Leu	16364_S1_00537	benM	HTH-type transcriptional regulator BenM
NODE_1	630287	del	TAAAAAAAT	TAAAAAAT	TAAAAAAT:76 TAAAAAAAT:0	CDS	-	869/1434	290/477	frameshift_variant c.869delT p.Leu292fs	16364_S1_00546	bmr3_2	Multidrug resistance protein 3
NODE_1	642018	snp	C	T	T:52 C:0	CDS	+	159/975	53/324	synonymous_variant c.159C>T p.Arg53Arg	16364_S1_00559	ybhG_1	UPF0194 membrane protein YbhG
NODE_1	644108	snp	G	A	A:39 G:0	CDS	+	111/1149	37/382	synonymous_variant c.111G>A p.Leu37Leu	16364_S1_00561		hypothetical protein
NODE_2	18915	snp	T	C	C:48 T:0
NODE_2	40845	snp	A	G	G:51 A:0	CDS	+	114/693	38/230	synonymous_variant c.114A>G p.Val38Val	16364_S1_00610	ulaF	L-ribulose-5-phosphate 4-epimerase UlaF
NODE_2	46508	snp	G	A	A:44 G:0	CDS	-	148/1611	50/536	stop_gained c.148C>T p.Gln50*	16364_S1_00616	sasA_7	Adaptive-response sensory-kinase SasA
NODE_2	70767	snp	C	T	T:67 C:0
NODE_2	118318	snp	A	G	G:52 A:0	CDS	+	479/1653	160/550	missense_variant c.479A>G p.Gln160Arg	16364_S1_00674		hypothetical protein
NODE_2	152318	snp	G	A	A:51 G:0	CDS	+	3/1359	1/452	initiator_codon_variant c.3G>A p.Met1?	16364_S1_00701	glpT	Glycerol-3-phosphate transporter
NODE_2	166801	del	GCCCCCCCCT	GCCCCCCCT	GCCCCCCCT:46 GCCCCCCCCT:3	CDS	-	1023/2976	341/991	frameshift_variant c.1023delG p.Ala344fs	16364_S1_00715		hypothetical protein
NODE_2	168676	ins	GCCCCCCA	GCCCCCCCA	GCCCCCCCA:47 GCCCCCCA:0	CDS	-	650/1263	217/420	frameshift_variant c.650_651insG p.Tyr220fs	16364_S1_00716		hypothetical protein
NODE_2	175893	snp	G	A	A:57 G:0	CDS	-	716/1593	239/530	missense_variant c.716C>T p.Ser239Leu	16364_S1_00720	norR	Anaerobic nitric oxide reductase transcription regulator NorR
NODE_2	188094	snp	T	C	C:67 T:0	CDS	-	456/507	152/168	synonymous_variant c.456A>G p.Lys152Lys	16364_S1_00730		hypothetical protein
NODE_2	221594	snp	T	C	C:58 T:0	CDS	+	56/1101	19/366	missense_variant c.56T>C p.Leu19Pro	16364_S1_00761		hypothetical protein
NODE_2	234642	snp	G	A	A:74 G:0	CDS	-	118/2142	40/713	stop_gained c.118C>T p.Gln40*	16364_S1_00770	fecA	Fe(3+) dicitrate transport protein FecA
NODE_2	267657	snp	G	A	A:86 G:1	CDS	-	354/1875	118/624	synonymous_variant c.354C>T p.Phe118Phe	16364_S1_00798		hypothetical protein
NODE_2	287935	snp	T	C	C:66 T:0	CDS	-	318/2097	106/698	synonymous_variant c.318A>G p.Leu106Leu	16364_S1_00812	vgrG1_2	Actin cross-linking toxin VgrG1
NODE_2	308392	snp	C	T	T:100 C:0
NODE_2	311361	snp	G	A	A:70 G:0	CDS	-	706/1032	236/343	missense_variant c.706C>T p.Pro236Ser	16364_S1_00828	potD_3	Spermidine/putrescine-binding periplasmic protein
NODE_2	337431	snp	C	T	T:76 C:0	CDS	+	1109/1155	370/384	missense_variant c.1109C>T p.Ala370Val	16364_S1_00851		hypothetical protein
NODE_2	342810	snp	C	T	T:53 C:0	CDS	-	885/2115	295/704	synonymous_variant c.885G>A p.Val295Val	16364_S1_00855	apxIB_2	Toxin RTX-I translocation ATP-binding protein
NODE_2	343294	snp	A	G	G:54 A:0	CDS	-	401/2115	134/704	missense_variant c.401T>C p.Val134Ala	16364_S1_00855	apxIB_2	Toxin RTX-I translocation ATP-binding protein
NODE_2	364876	ins	GAAAAAC	GAAAAAAC	GAAAAAAC:77 GAAAAAC:0
NODE_2	388231	snp	G	A	A:59 G:0	CDS	-	1263/1950	421/649	synonymous_variant c.1263C>T p.Ala421Ala	16364_S1_00894	mtlA	PTS system mannitol-specific EIICBA component
NODE_2	393138	snp	A	G	G:50 A:0	CDS	-	649/837	217/278	missense_variant c.649T>C p.Phe217Leu	16364_S1_00897	fliY	L-cystine-binding protein FliY
NODE_2	441912	snp	T	G	G:50 T:0	CDS	+	648/1221	216/406	stop_gained c.648T>G p.Tyr216*	16364_S1_00943	rhlE_4	ATP-dependent RNA helicase RhlE
NODE_2	484710	del	ATT	AT	AT:65 ATT:0	CDS	+	314/675	105/224	frameshift_variant c.314delT p.Leu105fs	16364_S1_00976	malT_2	HTH-type transcriptional regulator MalT
NODE_2	538346	ins	TGGGGGGT	TGGGGGGGT	TGGGGGGGT:56 TGGGGGGT:0	CDS	-	880/2889	294/962	frameshift_variant c.880_881insC p.His296fs	16364_S1_01028		hypothetical protein
NODE_2	543575	snp	C	T	T:57 C:0	CDS	-	510/939	170/312	synonymous_variant c.510G>A p.Val170Val	16364_S1_01034	dmlR_6	HTH-type transcriptional regulator DmlR
NODE_2	558170	snp	A	G	G:50 A:0	CDS	+	836/843	279/280	missense_variant c.836A>G p.Asn279Ser	16364_S1_01051		hypothetical protein
NODE_3	18011	snp	G	A	A:80 G:0	CDS	-	213/1377	71/458	synonymous_variant c.213C>T p.Gly71Gly	16364_S1_01065	norM_2	Multidrug resistance protein NorM
NODE_3	39093	snp	A	G	G:99 A:0	CDS	+	1196/2421	399/806	missense_variant c.1196A>G p.Asn399Ser	16364_S1_01083	prt	Microbial collagenase
NODE_3	69046	snp	G	A	A:45 G:0	CDS	-	730/3099	244/1032	missense_variant c.730C>T p.His244Tyr	16364_S1_01106	czcA	Cobalt-zinc-cadmium resistance protein CzcA
NODE_3	115262	snp	T	C	C:32 T:0	CDS	-	3244/4476	1082/1491	missense_variant c.3244A>G p.Thr1082Ala	16364_S1_01148	mukB	Chromosome partition protein MukB
NODE_3	199958	snp	T	C	C:56 T:0	CDS	+	49/1542	17/513	missense_variant c.49T>C p.Tyr17His	16364_S1_01226		hypothetical protein
NODE_3	243415	snp	G	A	A:59 G:0	CDS	-	272/840	91/279	missense_variant c.272C>T p.Ala91Val	16364_S1_01259	fadR	Fatty acid metabolism regulator protein
NODE_3	287949	ins	TAAAAAAAAC	TAAAAAAAAAC	TAAAAAAAAAC:52 TAAAAAAAAC:3
NODE_3	288705	snp	A	G	G:65 A:0	CDS	+	313/861	105/286	missense_variant c.313A>G p.Met105Val	16364_S1_01299	folD	Bifunctional protein FolD
NODE_3	299795	snp	G	A	A:71 G:0	CDS	-	1731/2541	577/846	synonymous_variant c.1731C>T p.Ser577Ser	16364_S1_01307		hypothetical protein
NODE_3	325358	del	CTTTTTTTTTA	CTTTTTTTTA	CTTTTTTTTA:48 CTTTTTTTTTA:0
NODE_3	336671	snp	T	C	C:60 T:0	CDS	-	1583/2013	528/670	missense_variant c.1583A>G p.Gln528Arg	16364_S1_01342	dinG_2	putative ATP-dependent helicase DinG homolog
NODE_3	355440	snp	A	G	G:96 A:0
NODE_3	356783	snp	G	A	A:69 G:0	CDS	+	982/1446	328/481	missense_variant c.982G>A p.Val328Ile	16364_S1_01359	pykA_1	Pyruvate kinase II
NODE_3	397038	snp	T	C	C:97 T:0	CDS	-	298/1944	100/647	missense_variant c.298A>G p.Ile100Val	16364_S1_01395	topB	DNA topoisomerase 3
NODE_3	399510	snp	T	C	C:137 T:0
NODE_3	412859	snp	G	A	A:114 G:2	CDS	-	1955/2382	652/793	missense_variant c.1955C>T p.Ala652Val	16364_S1_01415		hypothetical protein
NODE_3	439973	snp	C	T	T:73 C:0	CDS	-	97/1167	33/388	missense_variant c.97G>A p.Glu33Lys	16364_S1_01435	sucC	Succinate--CoA ligase [ADP-forming] subunit beta
NODE_3	450966	snp	C	T	T:54 C:0
NODE_3	454634	snp	T	C	C:50 T:0	CDS	+	131/528	44/175	missense_variant c.131T>C p.Ile44Thr	16364_S1_01450	fldA	Flavodoxin
NODE_3	466650	snp	T	C	C:71 T:0	CDS	+	298/624	100/207	missense_variant c.298T>C p.Phe100Leu	16364_S1_01463	yicG	UPF0126 inner membrane protein YicG
NODE_3	474620	snp	T	C	C:54 T:0	CDS	-	334/1050	112/349	missense_variant c.334A>G p.Thr112Ala	16364_S1_01473	fliM	Flagellar motor switch protein FliM
NODE_3	485934	snp	T	C	C:64 T:0	CDS	-	100/1053	34/350	missense_variant c.100A>G p.Ile34Val	16364_S1_01483	atoS	Signal transduction histidine-protein kinase AtoS
NODE_3	496232	snp	T	C	C:62 T:0	CDS	-	291/369	97/122	synonymous_variant c.291A>G p.Leu97Leu	16364_S1_01493		hypothetical protein
NODE_3	500789	snp	A	G	G:51 A:0	CDS	-	449/1020	150/339	missense_variant c.449T>C p.Ile150Thr	16364_S1_01500	bamC	Outer membrane protein assembly factor BamC
NODE_3	506258	snp	T	C	C:56 T:0	CDS	-	447/1065	149/354	synonymous_variant c.447A>G p.Val149Val	16364_S1_01505		hypothetical protein
NODE_3	515736	snp	A	G	G:85 A:0	CDS	-	603/852	201/283	synonymous_variant c.603T>C p.Thr201Thr	16364_S1_01515	kdsA	2-dehydro-3-deoxyphosphooctonate aldolase
NODE_4	22440	snp	G	A	A:56 G:0	CDS	-	548/993	183/330	missense_variant c.548C>T p.Thr183Met	16364_S1_01555	nagZ	Beta-hexosaminidase
NODE_4	30572	snp	G	A	A:78 G:0	CDS	-	60/435	20/144	synonymous_variant c.60C>T p.Asp20Asp	16364_S1_01562	fkpB	FKBP-type 16 kDa peptidyl-prolyl cis-trans isomerase
NODE_4	31290	snp	G	A	A:47 G:0	CDS	-	20/516	7/171	missense_variant c.20C>T p.Thr7Ile	16364_S1_01563	lspA	Lipoprotein signal peptidase
NODE_4	59813	snp	G	A	A:100 G:0	CDS	+	621/2058	207/685	synonymous_variant c.621G>A p.Leu207Leu	16364_S1_01586		hypothetical protein
NODE_4	77961	snp	T	C	C:63 T:0	CDS	-	1073/1488	358/495	missense_variant c.1073A>G p.Asn358Ser	16364_S1_01602	nusA	Transcription termination/antitermination protein NusA
NODE_4	86553	snp	T	C	C:66 T:0
NODE_4	98270	snp	G	A	A:47 G:0	CDS	+	976/1299	326/432	missense_variant c.976G>A p.Ala326Thr	16364_S1_01621	hemL	Glutamate-1-semialdehyde 2,1-aminomutase
NODE_4	106436	snp	T	C	C:72 T:0	CDS	+	906/1671	302/556	synonymous_variant c.906T>C p.Ala302Ala	16364_S1_01626		hypothetical protein
NODE_4	135843	snp	G	A	A:53 G:0	CDS	-	711/2463	237/820	synonymous_variant c.711C>T p.Ser237Ser	16364_S1_01645		hypothetical protein
NODE_4	137421	snp	T	C	C:88 T:0	CDS	-	539/1308	180/435	missense_variant c.539A>G p.His180Arg	16364_S1_01646		hypothetical protein
NODE_4	144944	snp	G	A	A:88 G:0	CDS	-	64/771	22/256	missense_variant c.64C>T p.Arg22Cys	16364_S1_01654	yadH	Inner membrane transport permease YadH
NODE_4	166032	snp	T	C	C:58 T:0	CDS	-	300/744	100/247	synonymous_variant c.300A>G p.Glu100Glu	16364_S1_01678	trmD	tRNA (guanine-N(1)-)-methyltransferase
NODE_4	177263	snp	C	T	T:68 C:0	CDS	-	511/951	171/316	missense_variant c.511G>A p.Ala171Thr	16364_S1_01689	qorA	Quinone oxidoreductase 1
NODE_4	189484	snp	T	C	C:71 T:0	CDS	-	949/1131	317/376	missense_variant c.949A>G p.Ser317Gly	16364_S1_01705	cysA	Sulfate/thiosulfate import ATP-binding protein CysA
NODE_4	193771	snp	C	T	T:70 C:0	CDS	+	282/888	94/295	synonymous_variant c.282C>T p.Pro94Pro	16364_S1_01709	cysM_2	Cysteine synthase B
NODE_4	195626	del	CAG	CG	CG:85 CAG:0	CDS	+	980/2586	327/861	frameshift_variant c.980delA p.Gln327fs	16364_S1_01710	mutS	DNA mismatch repair protein MutS
NODE_4	232310	del	GCCCCCCCCA	GCCCCCCCA	GCCCCCCCA:94 GCCCCCCCCA:4	CDS	-	1891/3456	631/1151	frameshift_variant c.1891delG p.Gly633fs	16364_S1_01744		hypothetical protein
NODE_4	241034	snp	C	T	T:44 C:0	CDS	-	181/771	61/256	missense_variant c.181G>A p.Ala61Thr	16364_S1_01751	srlR	Glucitol operon repressor
NODE_4	249119	snp	T	C	C:80 T:0	CDS	-	579/1164	193/387	synonymous_variant c.579A>G p.Lys193Lys	16364_S1_01758	pgk	Phosphoglycerate kinase
NODE_4	278849	del	ATTTTTTTTA	ATTTTTTTA	ATTTTTTTA:69 ATTTTTTTTA:0
NODE_4	287589	snp	T	C	C:63 T:0	CDS	-	391/495	131/164	missense_variant c.391A>G p.Ser131Gly	16364_S1_01803	dhfrIII	Dihydrofolate reductase type 3
NODE_4	293437	snp	T	C	C:102 T:0	CDS	-	678/1407	226/468	synonymous_variant c.678A>G p.Ala226Ala	16364_S1_01810	ydgI	Putative arginine/ornithine antiporter
NODE_4	303565	snp	G	A	A:90 G:1
NODE_4	307339	snp	A	G	G:83 A:0	CDS	-	3701/3840	1234/1279	missense_variant c.3701T>C p.Val1234Ala	16364_S1_01822		hypothetical protein
NODE_4	313028	snp	G	A	A:54 G:0	CDS	-	119/564	40/187	missense_variant c.119C>T p.Ala40Val	16364_S1_01824	yhdE	Maf-like protein YhdE
NODE_4	328599	snp	G	A	A:78 G:0	CDS	-	1458/1680	486/559	synonymous_variant c.1458C>T p.Ile486Ile	16364_S1_01840		hypothetical protein
NODE_4	331306	snp	G	A	A:74 G:0	CDS	-	1162/1440	388/479	stop_gained c.1162C>T p.Gln388*	16364_S1_01843		hypothetical protein
NODE_4	339523	snp	C	T	T:70 C:0	CDS	+	2238/2823	746/940	synonymous_variant c.2238C>T p.Gly746Gly	16364_S1_01848	uvrA	UvrABC system protein A
NODE_4	340439	snp	C	T	T:82 C:0	CDS	+	267/1785	89/594	synonymous_variant c.267C>T p.Ser89Ser	16364_S1_01849		hypothetical protein
NODE_4	350609	snp	C	T	T:25 C:0
NODE_5	37415	snp	C	T	T:70 C:0
NODE_5	65379	snp	C	T	T:63 C:0	CDS	-	1566/1698	522/565	synonymous_variant c.1566G>A p.Leu522Leu	16364_S1_01924	sgrR_2	HTH-type transcriptional regulator SgrR
NODE_5	96206	snp	G	A	A:42 G:0	CDS	+	242/1749	81/582	missense_variant c.242G>A p.Gly81Glu	16364_S1_01956	fhs	Formate--tetrahydrofolate ligase
NODE_5	117101	snp	T	C	C:43 T:0	CDS	-	237/1041	79/346	synonymous_variant c.237A>G p.Leu79Leu	16364_S1_01970		hypothetical protein
NODE_5	120002	snp	G	A	A:37 G:0	CDS	+	105/726	35/241	synonymous_variant c.105G>A p.Leu35Leu	16364_S1_01975		hypothetical protein
NODE_5	132808	snp	G	A	A:81 G:0	CDS	-	29/1746	10/581	missense_variant c.29C>T p.Pro10Leu	16364_S1_01987		hypothetical protein
NODE_5	173654	snp	G	A	A:71 G:0	CDS	+	808/2097	270/698	missense_variant c.808G>A p.Gly270Arg	16364_S1_02023		hypothetical protein
NODE_5	177656	snp	T	C	C:24 T:0	CDS	-	216/1776	72/591	synonymous_variant c.216A>G p.Gln72Gln	16364_S1_02025	phaC	Poly(3-hydroxyalkanoate) polymerase subunit PhaC
NODE_5	200513	snp	G	A	A:60 G:0	CDS	+	580/1380	194/459	missense_variant c.580G>A p.Ala194Thr	16364_S1_02042	uhpC_2	Membrane sensor protein UhpC
NODE_5	209505	snp	G	A	A:64 G:0	CDS	+	159/537	53/178	stop_gained c.159G>A p.Trp53*	16364_S1_02050		hypothetical protein
NODE_5	234556	snp	A	T	T:104 A:0	CDS	-	499/2412	167/803	missense_variant c.499T>A p.Phe167Ile	16364_S1_02072		hypothetical protein
NODE_5	285599	snp	A	G	G:48 A:0	CDS	-	789/1962	263/653	synonymous_variant c.789T>C p.Arg263Arg	16364_S1_02122	fhuB	Iron(3+)-hydroxamate import system permease protein FhuB
NODE_5	298552	snp	C	T	T:85 C:0	CDS	+	390/804	130/267	synonymous_variant c.390C>T p.Asp130Asp	16364_S1_02132	rhaS_6	HTH-type transcriptional activator RhaS
NODE_6	32523	snp	C	T	T:73 C:0	CDS	+	1428/1464	476/487	synonymous_variant c.1428C>T p.Gly476Gly	16364_S1_02188	rpoN	RNA polymerase sigma-54 factor
NODE_6	36561	snp	G	A	A:77 G:0	CDS	-	858/1344	286/447	synonymous_variant c.858C>T p.Phe286Phe	16364_S1_02194	pmbA	Metalloprotease PmbA
NODE_6	42155	snp	G	A	A:52 G:0	CDS	-	260/630	87/209	missense_variant c.260C>T p.Pro87Leu	16364_S1_02199	ubiX	Flavin prenyltransferase UbiX
NODE_6	53537	snp	T	C	C:90 T:0	CDS	+	162/291	54/96	synonymous_variant c.162T>C p.His54His	16364_S1_02208		hypothetical protein
NODE_6	87398	snp	C	T	T:133 C:0	CDS	-	311/2466	104/821	missense_variant c.311G>A p.Arg104His	16364_S1_02255	rnr	Ribonuclease R
NODE_6	108653	snp	A	G	G:69 A:0	CDS	+	442/1413	148/470	missense_variant c.442A>G p.Asn148Asp	16364_S1_02275	rimO	Ribosomal protein S12 methylthiotransferase RimO
NODE_6	108861	snp	T	C	C:57 T:0	CDS	+	650/1413	217/470	missense_variant c.650T>C p.Ile217Thr	16364_S1_02275	rimO	Ribosomal protein S12 methylthiotransferase RimO
NODE_6	142727	snp	G	A	A:75 G:0	CDS	-	600/1035	200/344	synonymous_variant c.600C>T p.Gly200Gly	16364_S1_02303	gpsA	Glycerol-3-phosphate dehydrogenase [NAD(P)+]
NODE_6	170886	snp	A	G	G:76 A:0	CDS	+	154/2412	52/803	missense_variant c.154A>G p.Ser52Gly	16364_S1_02333	metL	Bifunctional aspartokinase/homoserine dehydrogenase 2
NODE_6	186684	snp	G	A	A:73 G:0	CDS	+	892/1308	298/435	missense_variant c.892G>A p.Ala298Thr	16364_S1_02347	dcuA	Anaerobic C4-dicarboxylate transporter DcuA
NODE_6	195321	snp	G	A	A:52 G:0	CDS	-	387/1746	129/581	synonymous_variant c.387C>T p.Val129Val	16364_S1_02352	nhaP2_2	K(+)/H(+) antiporter NhaP2
NODE_6	197683	snp	C	T	T:57 C:0	CDS	+	1321/1704	441/567	synonymous_variant c.1321C>T p.Leu441Leu	16364_S1_02354	actP	Cation/acetate symporter ActP
NODE_6	204138	snp	G	A	A:62 G:0	CDS	+	1666/2079	556/692	missense_variant c.1666G>A p.Val556Met	16364_S1_02359	recG	ATP-dependent DNA helicase RecG
NODE_6	213507	snp	T	C	C:49 T:0	CDS	-	684/789	228/262	synonymous_variant c.684A>G p.Leu228Leu	16364_S1_02367	bioH	Pimeloyl-[acyl-carrier protein] methyl ester esterase
NODE_6	236746	snp	C	T	T:73 C:0	CDS	-	231/531	77/176	synonymous_variant c.231G>A p.Ala77Ala	16364_S1_02391		hypothetical protein
NODE_7	9250	snp	G	A	A:45 G:0	CDS	-	83/1086	28/361	missense_variant c.83C>T p.Ala28Val	16364_S1_02410	flgI	Flagellar P-ring protein
NODE_7	30338	snp	C	T	T:74 C:0	CDS	-	1581/2064	527/687	synonymous_variant c.1581G>A p.Thr527Thr	16364_S1_02428		hypothetical protein
NODE_7	41587	snp	G	A	A:54 G:0	CDS	-	380/2652	127/883	missense_variant c.380C>T p.Thr127Met	16364_S1_02434	chb	N,N'-diacetylchitobiase
NODE_7	46435	snp	T	C	C:80 T:0	CDS	-	794/1422	265/473	missense_variant c.794A>G p.Gln265Arg	16364_S1_02440		hypothetical protein
NODE_7	72580	snp	C	T	T:69 C:0	CDS	-	808/1056	270/351	missense_variant c.808G>A p.Ala270Thr	16364_S1_02464	lpxD	UDP-3-O-(3-hydroxymyristoyl)glucosamine N-acyltransferase
NODE_7	76979	snp	G	A	A:55 G:0	CDS	-	761/1359	254/452	missense_variant c.761C>T p.Ala254Val	16364_S1_02467	rseP	Regulator of sigma-E protease RseP
NODE_7	82901	snp	C	T	T:57 C:0	CDS	-	169/843	57/280	missense_variant c.169G>A p.Ala57Thr	16364_S1_02473	tsf	Elongation factor Ts
NODE_7	110925	snp	G	A	A:62 G:0	CDS	-	308/1083	103/360	missense_variant c.308C>T p.Pro103Leu	16364_S1_02499	dinB	DNA polymerase IV
NODE_7	116228	snp	A	G	G:94 A:0	CDS	-	1017/1248	339/415	synonymous_variant c.1017T>C p.Gly339Gly	16364_S1_02506	nqrB	Na(+)-translocating NADH-quinone reductase subunit B
NODE_7	142785	snp	G	A	A:51 G:0	CDS	-	991/3447	331/1148	synonymous_variant c.991C>T p.Leu331Leu	16364_S1_02528	recC	RecBCD enzyme subunit RecC
NODE_7	149237	snp	G	A	A:46 G:0	CDS	-	1038/1092	346/363	synonymous_variant c.1038C>T p.Ile346Ile	16364_S1_02534	ypeA_1	Acetyltransferase YpeA
NODE_7	174429	snp	C	T	T:46 C:0	CDS	-	250/1347	84/448	missense_variant c.250G>A p.Asp84Asn	16364_S1_02552	deoA	Thymidine phosphorylase
NODE_7	176617	snp	C	T	T:64 C:0	CDS	-	787/1257	263/418	missense_variant c.787G>A p.Val263Ile	16364_S1_02554	nupX_2	Putative nucleoside permease NupX
NODE_7	192819	snp	G	A	A:70 G:0	CDS	+	575/717	192/238	missense_variant c.575G>A p.Arg192His	16364_S1_02570	arcA_2	Aerobic respiration control protein ArcA
NODE_7	193125	snp	C	G	G:67 C:0	CDS	-	2253/2358	751/785	missense_variant c.2253G>C p.Trp751Cys	16364_S1_02571	arcB	Aerobic respiration control sensor protein ArcB
NODE_7	203526	snp	G	A	A:68 G:0	CDS	+	173/1470	58/489	missense_variant c.173G>A p.Gly58Asp	16364_S1_02575	gltD_1	Glutamate synthase [NADPH] small chain
NODE_7	204459	snp	G	A	A:74 G:0	CDS	+	1106/1470	369/489	missense_variant c.1106G>A p.Arg369His	16364_S1_02575	gltD_1	Glutamate synthase [NADPH] small chain
NODE_7	212217	snp	T	C	C:62 T:0	CDS	+	264/696	88/231	synonymous_variant c.264T>C p.Asp88Asp	16364_S1_02579	mtnN	5'-methylthioadenosine/S-adenosylhomocysteine nucleosidase
NODE_8	4297	snp	T	C	C:63 T:0	CDS	+	389/1560	130/519	missense_variant c.389T>C p.Leu130Pro	16364_S1_02590	abgT_1	p-aminobenzoyl-glutamate transport protein
NODE_8	17730	snp	A	G	G:58 A:0
NODE_8	23945	snp	C	T	T:63 C:0	CDS	+	729/738	243/245	synonymous_variant c.729C>T p.Ser243Ser	16364_S1_02610	truC	tRNA pseudouridine synthase C
NODE_8	28406	snp	G	A	A:70 G:0	CDS	+	199/957	67/318	missense_variant c.199G>A p.Asp67Asn	16364_S1_02615	motB	Motility protein B
NODE_8	36003	snp	C	T	T:51 C:0	CDS	-	929/1566	310/521	missense_variant c.929G>A p.Arg310His	16364_S1_02621		hypothetical protein
NODE_8	49231	snp	C	T	T:33 C:0	CDS	+	1402/1689	468/562	synonymous_variant c.1402C>T p.Leu468Leu	16364_S1_02632	treA	Trehalose-6-phosphate hydrolase
NODE_8	67186	snp	C	T	T:65 C:0	CDS	+	654/738	218/245	synonymous_variant c.654C>T p.Pro218Pro	16364_S1_02650	wecG	UDP-N-acetyl-D-mannosaminuronic acid transferase
NODE_8	76367	del	CTTTTTTA	CTTTTTA	CTTTTTA:73 CTTTTTTA:0	CDS	+	166/1395	56/464	frameshift_variant c.166delT p.Tyr56fs	16364_S1_02657	wcaJ	UDP-glucose:undecaprenyl-phosphate glucose-1-phosphate transferase
NODE_8	99036	snp	C	T	T:38 C:0
NODE_8	113963	snp	C	T	T:46 C:0	CDS	+	1113/2010	371/669	synonymous_variant c.1113C>T p.Val371Val	16364_S1_02692	ligA_2	DNA ligase
NODE_8	122679	snp	C	T	T:70 C:0	CDS	-	152/915	51/304	missense_variant c.152G>A p.Arg51His	16364_S1_02700		Epimerase family protein SA0724
NODE_8	124824	snp	T	C	C:58 T:0	CDS	-	764/849	255/282	missense_variant c.764A>G p.Tyr255Cys	16364_S1_02704		hypothetical protein
NODE_8	150797	snp	C	T	T:46 C:0	CDS	+	33/597	11/198	synonymous_variant c.33C>T p.Gly11Gly	16364_S1_02720	dedD	Cell division protein DedD
NODE_8	159510	snp	C	T	T:79 C:0	CDS	-	434/630	145/209	missense_variant c.434G>A p.Gly145Asp	16364_S1_02730	rsxG	Electron transport complex subunit RsxG
NODE_9	12130	snp	G	A	A:61 G:0	CDS	+	1539/1806	513/601	synonymous_variant c.1539G>A p.Glu513Glu	16364_S1_02745		Long-chain-fatty-acid--CoA ligase FadD15
NODE_9	25075	snp	C	T	T:76 C:0	CDS	+	120/345	40/114	synonymous_variant c.120C>T p.Val40Val	16364_S1_02759		hypothetical protein
NODE_9	54566	snp	C	T	T:63 C:0	CDS	-	455/609	152/202	missense_variant c.455G>A p.Arg152His	16364_S1_02784		hypothetical protein
NODE_9	60188	snp	C	T	T:57 C:0	CDS	+	711/1257	237/418	synonymous_variant c.711C>T p.Ala237Ala	16364_S1_02789		hypothetical protein
NODE_9	60897	snp	C	T	T:49 C:0	CDS	+	40/2847	14/948	missense_variant c.40C>T p.His14Tyr	16364_S1_02790	glnE	Bifunctional glutamine synthetase adenylyltransferase/adenylyl-removing enzyme
NODE_9	121871	snp	A	G	G:115 A:0	CDS	+	217/747	73/248	missense_variant c.217A>G p.Asn73Asp	16364_S1_02838		hypothetical protein
NODE_10	13880	snp	G	A	A:102 G:0	CDS	-	211/1485	71/494	missense_variant c.211C>T p.Arg71Cys	16364_S1_02844	gap2	Glyceraldehyde-3-phosphate dehydrogenase-like protein
NODE_10	43815	snp	C	T	T:55 C:0	CDS	-	556/1458	186/485	missense_variant c.556G>A p.Val186Met	16364_S1_02871	gbpA_2	GlcNAc-binding protein A
NODE_10	45344	snp	C	T	T:60 C:0	CDS	+	481/1551	161/516	missense_variant c.481C>T p.Arg161Cys	16364_S1_02872	phrB	(6-4) photolyase
NODE_11	5087	del	CTTTTTTTTA	CTTTTTTTA	CTTTTTTTA:49 CTTTTTTTTA:0	CDS	+	52/1302	18/433	frameshift_variant c.52delT p.Tyr18fs	16364_S1_02949	phoR	Phosphate regulon sensor protein PhoR
NODE_11	18830	snp	C	T	T:59 C:0	CDS	-	508/606	170/201	missense_variant c.508G>A p.Val170Met	16364_S1_02959	ahpC	Alkyl hydroperoxide reductase C
NODE_11	27571	snp	A	G	G:72 A:0	CDS	+	21/333	7/110	synonymous_variant c.21A>G p.Ala7Ala	16364_S1_02966	yajC	Sec translocon accessory complex subunit YajC
NODE_11	39274	snp	C	T	T:54 C:0	CDS	+	738/1290	246/429	synonymous_variant c.738C>T p.Cys246Cys	16364_S1_02979	pepB	Peptidase B
NODE_11	40784	snp	C	T	T:67 C:0	CDS	+	153/1122	51/373	synonymous_variant c.153C>T p.Asn51Asn	16364_S1_02981	rlmN	Dual-specificity RNA methyltransferase RlmN
NODE_11	45917	snp	A	G	G:65 A:0	CDS	+	303/615	101/204	synonymous_variant c.303A>G p.Glu101Glu	16364_S1_02985		UPF0070 protein HI_0370
NODE_11	51401	snp	T	C	C:53 T:0	CDS	-	476/1341	159/446	missense_variant c.476A>G p.His159Arg	16364_S1_02990	xseA	Exodeoxyribonuclease 7 large subunit
NODE_11	73373	snp	C	T	T:81 C:0
NODE_11	93875	snp	C	T	T:48 C:0	CDS	+	856/942	286/313	missense_variant c.856C>T p.His286Tyr	16364_S1_03025	citG	2-(5''-triphosphoribosyl)-3'-dephosphocoenzyme-A synthase
NODE_11	95761	snp	A	G	G:47 A:0	CDS	-	293/324	98/107	missense_variant c.293T>C p.Val98Ala	16364_S1_03028		Ferredoxin 1
NODE_11	98301	snp	G	A	A:57 G:0	CDS	-	367/684	123/227	missense_variant c.367C>T p.His123Tyr	16364_S1_03030		hypothetical protein
NODE_12	20506	snp	C	T	T:106 C:0
NODE_12	27242	snp	G	A	A:32 G:0	CDS	-	238/2490	80/829	stop_gained c.238C>T p.Gln80*	16364_S1_03061	cdpA	Cyclic di-GMP phosphodiesterase CdpA
NODE_12	35945	snp	A	G	G:81 A:0
NODE_12	50734	snp	C	T	T:94 C:0	CDS	-	333/1044	111/347	synonymous_variant c.333G>A p.Val111Val	16364_S1_03082	hemB	Delta-aminolevulinic acid dehydratase
NODE_13	16622	snp	A	G	G:70 A:0	CDS	+	1562/1887	521/628	missense_variant c.1562A>G p.Tyr521Cys	16364_S1_03146		hypothetical protein
NODE_13	77879	ins	AGG	AGGG	AGGG:67 AGG:0	CDS	+	289/672	97/223	frameshift_variant c.288dupG p.Leu97fs	16364_S1_03187		hypothetical protein
NODE_14	17663	ins	CTTTTTTTA	CTTTTTTTTA	CTTTTTTTTA:52 CTTTTTTTA:0
NODE_14	46433	snp	G	A	A:88 G:0
NODE_15	12580	snp	T	C	C:71 T:0
NODE_15	17676	snp	G	A	A:101 G:0
NODE_15	17904	snp	T	C	C:95 T:0	CDS	-	299/477	100/158	missense_variant c.299A>G p.Asp100Gly	16364_S1_03287	bfr	Bacterioferritin
NODE_15	44318	snp	G	A	A:58 G:0	CDS	+	1322/1416	441/471	missense_variant c.1322G>A p.Gly441Glu	16364_S1_03321	sdcS_3	Sodium-dependent dicarboxylate transporter SdcS
NODE_15	56166	snp	G	A	A:85 G:0	CDS	-	1135/4206	379/1401	missense_variant c.1135C>T p.Pro379Ser	16364_S1_03330	rpoC	DNA-directed RNA polymerase subunit beta'
NODE_17	18403	snp	C	T	T:38 C:0	CDS	+	1043/3042	348/1013	missense_variant c.1043C>T p.Ala348Val	16364_S1_03405		hypothetical protein
NODE_19	14649	snp	A	G	G:83 A:0	CDS	-	78/543	26/180	synonymous_variant c.78T>C p.Thr26Thr	16364_S1_03461		hypothetical protein
NODE_20	13586	snp	T	C	C:81 T:0	CDS	+	362/1632	121/543	missense_variant c.362T>C p.Val121Ala	16364_S1_03479		hypothetical protein
NODE_28	535	snp	A	G	G:77 A:0	CDS	-	543/852	181/283	synonymous_variant c.543T>C p.Ser181Ser	16364_S1_03543		hypothetical protein
NODE_28	2656	snp	C	T	T:42 C:3

## Sheet: S1_T3_iron_limitation
CHROM	POS	TYPE	REF	ALT	EVIDENCE	FTYPE	STRAND	NT_POS	AA_POS	EFFECT	LOCUS_TAG	GENE	PRODUCT
NODE_1	4904	snp	C	T	T:55 C:0	CDS	+	335/1410	112/469	missense_variant c.335C>T p.Pro112Leu	16364_S1_00004	luxO_1	Regulatory protein LuxO
NODE_1	31101	snp	G	A	A:75 G:0	CDS	+	529/2127	177/708	missense_variant c.529G>A p.Ala177Thr	16364_S1_00028	fadJ	Fatty acid oxidation complex subunit alpha
NODE_1	39965	snp	C	T	T:49 C:0	CDS	+	411/603	137/200	synonymous_variant c.411C>T p.Ile137Ile	16364_S1_00037	recR	Recombination protein RecR
NODE_1	59868	del	GAA	GA	GA:68 GAA:1	CDS	+	860/1506	287/501	frameshift_variant c.860delA p.Lys287fs	16364_S1_00055		putative type I restriction enzyme BthVORF4518P M protein
NODE_1	60366	snp	T	C	C:55 T:1	CDS	+	1354/1506	452/501	missense_variant c.1354T>C p.Tyr452His	16364_S1_00055		putative type I restriction enzyme BthVORF4518P M protein
NODE_1	84654	snp	A	G	G:42 A:0	CDS	+	337/1230	113/409	missense_variant c.337A>G p.Ile113Val	16364_S1_00074		hypothetical protein
NODE_1	85694	snp	A	G	G:68 A:0
NODE_1	90370	snp	C	T	T:65 C:0
NODE_1	97023	snp	T	C	C:75 T:0	CDS	+	576/1320	192/439	synonymous_variant c.576T>C p.Phe192Phe	16364_S1_00085	sasA_1	Adaptive-response sensory-kinase SasA
NODE_1	103291	snp	A	G	G:76 A:0	CDS	-	396/1605	132/534	synonymous_variant c.396T>C p.Gly132Gly	16364_S1_00089	rcsC_2	Sensor histidine kinase RcsC
NODE_1	109312	snp	C	T	T:63 C:0	CDS	+	543/972	181/323	synonymous_variant c.543C>T p.Thr181Thr	16364_S1_00094	oppD_1	Oligopeptide transport ATP-binding protein OppD
NODE_1	147454	del	GAAAAAAAAAC	GAAAAAAAAC	GAAAAAAAAC:34 GAAAAAAAAAC:0
NODE_1	184161	snp	G	A	A:42 G:0	CDS	-	126/870	42/289	synonymous_variant c.126C>T p.His42His	16364_S1_00163		hypothetical protein
NODE_1	197026	snp	G	A	A:56 G:0	CDS	+	466/621	156/206	missense_variant c.466G>A p.Asp156Asn	16364_S1_00174	yciO	Uncharacterized protein YciO
NODE_1	220493	snp	A	G	G:49 A:0
NODE_1	221666	snp	T	C	C:85 T:0	CDS	+	1101/1212	367/403	synonymous_variant c.1101T>C p.Arg367Arg	16364_S1_00195		hypothetical protein
NODE_1	239445	snp	C	T	T:82 C:0	CDS	+	1791/1833	597/610	synonymous_variant c.1791C>T p.Ser597Ser	16364_S1_00209	uvrC	UvrABC system protein C
NODE_1	239725	snp	C	T	T:72 C:0	CDS	+	191/558	64/185	missense_variant c.191C>T p.Ala64Val	16364_S1_00210	pgsA	CDP-diacylglycerol--glycerol-3-phosphate 3-phosphatidyltransferase
NODE_1	243730	snp	C	T	T:37 C:0	CDS	+	855/984	285/327	synonymous_variant c.855C>T p.Ile285Ile	16364_S1_00217	pheS	Phenylalanine--tRNA ligase alpha subunit
NODE_1	295492	snp	C	T	T:59 C:0	CDS	+	215/534	72/177	missense_variant c.215C>T p.Ala72Val	16364_S1_00265		hypothetical protein
NODE_1	296258	snp	C	T	T:54 C:0	CDS	+	438/1284	146/427	synonymous_variant c.438C>T p.Thr146Thr	16364_S1_00266	dctM_1	C4-dicarboxylate TRAP transporter large permease protein DctM
NODE_1	352714	snp	A	G	G:93 A:0	CDS	+	1462/3072	488/1023	missense_variant c.1462A>G p.Thr488Ala	16364_S1_00310		hypothetical protein
NODE_1	355747	snp	T	C	C:50 T:0	CDS	+	168/975	56/324	synonymous_variant c.168T>C p.Arg56Arg	16364_S1_00313	mglB	D-galactose-binding periplasmic protein
NODE_1	403644	snp	A	G	G:74 A:0	CDS	-	768/822	256/273	synonymous_variant c.768T>C p.Asp256Asp	16364_S1_00353	yidA	Sugar phosphatase YidA
NODE_1	416216	snp	C	T	T:68 C:0	CDS	-	25/2817	9/938	missense_variant c.25G>A p.Gly9Ser	16364_S1_00363	hscA_1	Chaperone protein HscA
NODE_1	418191	snp	G	A	A:58 G:0	CDS	-	1902-11-01	4/633	missense_variant c.11C>T p.Pro4Leu	16364_S1_00364	hscA_2	Chaperone protein HscA
NODE_1	455832	snp	C	T	T:55 C:0	CDS	+	581/639	194/212	missense_variant c.581C>T p.Thr194Met	16364_S1_00393	rhtB_1	Homoserine/homoserine lactone efflux protein
NODE_1	479694	snp	A	G	G:60 A:0	CDS	+	1228/1713	410/570	missense_variant c.1228A>G p.Thr410Ala	16364_S1_00418	rcsC_4	Sensor histidine kinase RcsC
NODE_1	480069	snp	G	A	A:74 G:0	CDS	+	1603/1713	535/570	missense_variant c.1603G>A p.Ala535Thr	16364_S1_00418	rcsC_4	Sensor histidine kinase RcsC
NODE_1	521330	del	GAAAAAAAAAG	GAAAAAAAAG	GAAAAAAAAG:42 GAAAAAAAAAG:0
NODE_1	539980	snp	A	G	G:43 A:0	CDS	+	2175/2640	725/879	synonymous_variant c.2175A>G p.Val725Val	16364_S1_00462		Uncharacterized protein HI_1672
NODE_1	542453	snp	A	G	G:71 A:0	CDS	-	550/834	184/277	missense_variant c.550T>C p.Phe184Leu	16364_S1_00464	cvfB	Conserved virulence factor B
NODE_1	550622	snp	G	A	A:76 G:0	CDS	-	2103/2856	701/951	synonymous_variant c.2103C>T p.Asp701Asp	16364_S1_00473	napA_1	Nitrate reductase
NODE_1	585822	snp	T	C	C:55 T:0	CDS	+	733/1305	245/434	missense_variant c.733T>C p.Tyr245His	16364_S1_00506	ugpB	sn-glycerol-3-phosphate-binding periplasmic protein UgpB
NODE_1	586127	snp	C	T	T:59 C:0	CDS	+	1038/1305	346/434	synonymous_variant c.1038C>T p.Pro346Pro	16364_S1_00506	ugpB	sn-glycerol-3-phosphate-binding periplasmic protein UgpB
NODE_1	599676	snp	C	T	T:55 C:0	CDS	+	235/1134	79/377	missense_variant c.235C>T p.His79Tyr	16364_S1_00519	macA	Macrolide export protein MacA
NODE_1	603474	snp	G	A	A:71 G:0	CDS	+	430/1278	144/425	missense_variant c.430G>A p.Asp144Asn	16364_S1_00522	macB_2	Macrolide export ATP-binding/permease protein MacB
NODE_1	617591	snp	C	T	T:35 C:0	CDS	+	1044/2520	348/839	synonymous_variant c.1044C>T p.Val348Val	16364_S1_00536		hypothetical protein
NODE_1	619685	snp	T	C	C:63 T:0	CDS	-	270/864	90/287	synonymous_variant c.270A>G p.Leu90Leu	16364_S1_00537	benM	HTH-type transcriptional regulator BenM
NODE_1	630287	del	TAAAAAAAT	TAAAAAAT	TAAAAAAT:76 TAAAAAAAT:0	CDS	-	869/1434	290/477	frameshift_variant c.869delT p.Leu292fs	16364_S1_00546	bmr3_2	Multidrug resistance protein 3
NODE_1	642018	snp	C	T	T:52 C:0	CDS	+	159/975	53/324	synonymous_variant c.159C>T p.Arg53Arg	16364_S1_00559	ybhG_1	UPF0194 membrane protein YbhG
NODE_1	644108	snp	G	A	A:39 G:0	CDS	+	111/1149	37/382	synonymous_variant c.111G>A p.Leu37Leu	16364_S1_00561		hypothetical protein
NODE_2	18915	snp	T	C	C:48 T:0
NODE_2	40845	snp	A	G	G:51 A:0	CDS	+	114/693	38/230	synonymous_variant c.114A>G p.Val38Val	16364_S1_00610	ulaF	L-ribulose-5-phosphate 4-epimerase UlaF
NODE_2	46508	snp	G	A	A:44 G:0	CDS	-	148/1611	50/536	stop_gained c.148C>T p.Gln50*	16364_S1_00616	sasA_7	Adaptive-response sensory-kinase SasA
NODE_2	70767	snp	C	T	T:67 C:0
NODE_2	118318	snp	A	G	G:52 A:0	CDS	+	479/1653	160/550	missense_variant c.479A>G p.Gln160Arg	16364_S1_00674		hypothetical protein
NODE_2	152318	snp	G	A	A:51 G:0	CDS	+	3/1359	1/452	initiator_codon_variant c.3G>A p.Met1?	16364_S1_00701	glpT	Glycerol-3-phosphate transporter
NODE_2	166801	del	GCCCCCCCCT	GCCCCCCCT	GCCCCCCCT:46 GCCCCCCCCT:3	CDS	-	1023/2976	341/991	frameshift_variant c.1023delG p.Ala344fs	16364_S1_00715		hypothetical protein
NODE_2	168676	ins	GCCCCCCA	GCCCCCCCA	GCCCCCCCA:47 GCCCCCCA:0	CDS	-	650/1263	217/420	frameshift_variant c.650_651insG p.Tyr220fs	16364_S1_00716		hypothetical protein
NODE_2	175893	snp	G	A	A:57 G:0	CDS	-	716/1593	239/530	missense_variant c.716C>T p.Ser239Leu	16364_S1_00720	norR	Anaerobic nitric oxide reductase transcription regulator NorR
NODE_2	188094	snp	T	C	C:67 T:0	CDS	-	456/507	152/168	synonymous_variant c.456A>G p.Lys152Lys	16364_S1_00730		hypothetical protein
NODE_2	221594	snp	T	C	C:58 T:0	CDS	+	56/1101	19/366	missense_variant c.56T>C p.Leu19Pro	16364_S1_00761		hypothetical protein
NODE_2	234642	snp	G	A	A:74 G:0	CDS	-	118/2142	40/713	stop_gained c.118C>T p.Gln40*	16364_S1_00770	fecA	Fe(3+) dicitrate transport protein FecA
NODE_2	267657	snp	G	A	A:86 G:1	CDS	-	354/1875	118/624	synonymous_variant c.354C>T p.Phe118Phe	16364_S1_00798		hypothetical protein
NODE_2	287935	snp	T	C	C:66 T:0	CDS	-	318/2097	106/698	synonymous_variant c.318A>G p.Leu106Leu	16364_S1_00812	vgrG1_2	Actin cross-linking toxin VgrG1
NODE_2	308392	snp	C	T	T:100 C:0
NODE_2	311361	snp	G	A	A:70 G:0	CDS	-	706/1032	236/343	missense_variant c.706C>T p.Pro236Ser	16364_S1_00828	potD_3	Spermidine/putrescine-binding periplasmic protein
NODE_2	337431	snp	C	T	T:76 C:0	CDS	+	1109/1155	370/384	missense_variant c.1109C>T p.Ala370Val	16364_S1_00851		hypothetical protein
NODE_2	342810	snp	C	T	T:53 C:0	CDS	-	885/2115	295/704	synonymous_variant c.885G>A p.Val295Val	16364_S1_00855	apxIB_2	Toxin RTX-I translocation ATP-binding protein
NODE_2	343294	snp	A	G	G:54 A:0	CDS	-	401/2115	134/704	missense_variant c.401T>C p.Val134Ala	16364_S1_00855	apxIB_2	Toxin RTX-I translocation ATP-binding protein
NODE_2	364876	ins	GAAAAAC	GAAAAAAC	GAAAAAAC:77 GAAAAAC:0
NODE_2	388231	snp	G	A	A:59 G:0	CDS	-	1263/1950	421/649	synonymous_variant c.1263C>T p.Ala421Ala	16364_S1_00894	mtlA	PTS system mannitol-specific EIICBA component
NODE_2	393138	snp	A	G	G:50 A:0	CDS	-	649/837	217/278	missense_variant c.649T>C p.Phe217Leu	16364_S1_00897	fliY	L-cystine-binding protein FliY
NODE_2	441912	snp	T	G	G:50 T:0	CDS	+	648/1221	216/406	stop_gained c.648T>G p.Tyr216*	16364_S1_00943	rhlE_4	ATP-dependent RNA helicase RhlE
NODE_2	484710	del	ATT	AT	AT:65 ATT:0	CDS	+	314/675	105/224	frameshift_variant c.314delT p.Leu105fs	16364_S1_00976	malT_2	HTH-type transcriptional regulator MalT
NODE_2	538346	ins	TGGGGGGT	TGGGGGGGT	TGGGGGGGT:56 TGGGGGGT:0	CDS	-	880/2889	294/962	frameshift_variant c.880_881insC p.His296fs	16364_S1_01028		hypothetical protein
NODE_2	543575	snp	C	T	T:57 C:0	CDS	-	510/939	170/312	synonymous_variant c.510G>A p.Val170Val	16364_S1_01034	dmlR_6	HTH-type transcriptional regulator DmlR
NODE_2	558170	snp	A	G	G:50 A:0	CDS	+	836/843	279/280	missense_variant c.836A>G p.Asn279Ser	16364_S1_01051		hypothetical protein
NODE_3	18011	snp	G	A	A:80 G:0	CDS	-	213/1377	71/458	synonymous_variant c.213C>T p.Gly71Gly	16364_S1_01065	norM_2	Multidrug resistance protein NorM
NODE_3	39093	snp	A	G	G:99 A:0	CDS	+	1196/2421	399/806	missense_variant c.1196A>G p.Asn399Ser	16364_S1_01083	prt	Microbial collagenase
NODE_3	69046	snp	G	A	A:45 G:0	CDS	-	730/3099	244/1032	missense_variant c.730C>T p.His244Tyr	16364_S1_01106	czcA	Cobalt-zinc-cadmium resistance protein CzcA
NODE_3	115262	snp	T	C	C:32 T:0	CDS	-	3244/4476	1082/1491	missense_variant c.3244A>G p.Thr1082Ala	16364_S1_01148	mukB	Chromosome partition protein MukB
NODE_3	199958	snp	T	C	C:56 T:0	CDS	+	49/1542	17/513	missense_variant c.49T>C p.Tyr17His	16364_S1_01226		hypothetical protein
NODE_3	243415	snp	G	A	A:59 G:0	CDS	-	272/840	91/279	missense_variant c.272C>T p.Ala91Val	16364_S1_01259	fadR	Fatty acid metabolism regulator protein
NODE_3	287949	ins	TAAAAAAAAC	TAAAAAAAAAC	TAAAAAAAAAC:52 TAAAAAAAAC:3
NODE_3	288705	snp	A	G	G:65 A:0	CDS	+	313/861	105/286	missense_variant c.313A>G p.Met105Val	16364_S1_01299	folD	Bifunctional protein FolD
NODE_3	299795	snp	G	A	A:71 G:0	CDS	-	1731/2541	577/846	synonymous_variant c.1731C>T p.Ser577Ser	16364_S1_01307		hypothetical protein
NODE_3	325358	del	CTTTTTTTTTA	CTTTTTTTTA	CTTTTTTTTA:48 CTTTTTTTTTA:0
NODE_3	336671	snp	T	C	C:60 T:0	CDS	-	1583/2013	528/670	missense_variant c.1583A>G p.Gln528Arg	16364_S1_01342	dinG_2	putative ATP-dependent helicase DinG homolog
NODE_3	355440	snp	A	G	G:96 A:0
NODE_3	356783	snp	G	A	A:69 G:0	CDS	+	982/1446	328/481	missense_variant c.982G>A p.Val328Ile	16364_S1_01359	pykA_1	Pyruvate kinase II
NODE_3	397038	snp	T	C	C:97 T:0	CDS	-	298/1944	100/647	missense_variant c.298A>G p.Ile100Val	16364_S1_01395	topB	DNA topoisomerase 3
NODE_3	399510	snp	T	C	C:137 T:0
NODE_3	412859	snp	G	A	A:114 G:2	CDS	-	1955/2382	652/793	missense_variant c.1955C>T p.Ala652Val	16364_S1_01415		hypothetical protein
NODE_3	439973	snp	C	T	T:73 C:0	CDS	-	97/1167	33/388	missense_variant c.97G>A p.Glu33Lys	16364_S1_01435	sucC	Succinate--CoA ligase [ADP-forming] subunit beta
NODE_3	450966	snp	C	T	T:54 C:0
NODE_3	454634	snp	T	C	C:50 T:0	CDS	+	131/528	44/175	missense_variant c.131T>C p.Ile44Thr	16364_S1_01450	fldA	Flavodoxin
NODE_3	466650	snp	T	C	C:71 T:0	CDS	+	298/624	100/207	missense_variant c.298T>C p.Phe100Leu	16364_S1_01463	yicG	UPF0126 inner membrane protein YicG
NODE_3	474620	snp	T	C	C:54 T:0	CDS	-	334/1050	112/349	missense_variant c.334A>G p.Thr112Ala	16364_S1_01473	fliM	Flagellar motor switch protein FliM
NODE_3	485934	snp	T	C	C:64 T:0	CDS	-	100/1053	34/350	missense_variant c.100A>G p.Ile34Val	16364_S1_01483	atoS	Signal transduction histidine-protein kinase AtoS
NODE_3	496232	snp	T	C	C:62 T:0	CDS	-	291/369	97/122	synonymous_variant c.291A>G p.Leu97Leu	16364_S1_01493		hypothetical protein
NODE_3	500789	snp	A	G	G:51 A:0	CDS	-	449/1020	150/339	missense_variant c.449T>C p.Ile150Thr	16364_S1_01500	bamC	Outer membrane protein assembly factor BamC
NODE_3	506258	snp	T	C	C:56 T:0	CDS	-	447/1065	149/354	synonymous_variant c.447A>G p.Val149Val	16364_S1_01505		hypothetical protein
NODE_3	515736	snp	A	G	G:85 A:0	CDS	-	603/852	201/283	synonymous_variant c.603T>C p.Thr201Thr	16364_S1_01515	kdsA	2-dehydro-3-deoxyphosphooctonate aldolase
NODE_4	22440	snp	G	A	A:56 G:0	CDS	-	548/993	183/330	missense_variant c.548C>T p.Thr183Met	16364_S1_01555	nagZ	Beta-hexosaminidase
NODE_4	30572	snp	G	A	A:78 G:0	CDS	-	60/435	20/144	synonymous_variant c.60C>T p.Asp20Asp	16364_S1_01562	fkpB	FKBP-type 16 kDa peptidyl-prolyl cis-trans isomerase
NODE_4	31290	snp	G	A	A:47 G:0	CDS	-	20/516	7/171	missense_variant c.20C>T p.Thr7Ile	16364_S1_01563	lspA	Lipoprotein signal peptidase
NODE_4	59813	snp	G	A	A:100 G:0	CDS	+	621/2058	207/685	synonymous_variant c.621G>A p.Leu207Leu	16364_S1_01586		hypothetical protein
NODE_4	77961	snp	T	C	C:63 T:0	CDS	-	1073/1488	358/495	missense_variant c.1073A>G p.Asn358Ser	16364_S1_01602	nusA	Transcription termination/antitermination protein NusA
NODE_4	86553	snp	T	C	C:66 T:0
NODE_4	98270	snp	G	A	A:47 G:0	CDS	+	976/1299	326/432	missense_variant c.976G>A p.Ala326Thr	16364_S1_01621	hemL	Glutamate-1-semialdehyde 2,1-aminomutase
NODE_4	106436	snp	T	C	C:72 T:0	CDS	+	906/1671	302/556	synonymous_variant c.906T>C p.Ala302Ala	16364_S1_01626		hypothetical protein
NODE_4	135843	snp	G	A	A:53 G:0	CDS	-	711/2463	237/820	synonymous_variant c.711C>T p.Ser237Ser	16364_S1_01645		hypothetical protein
NODE_4	137421	snp	T	C	C:88 T:0	CDS	-	539/1308	180/435	missense_variant c.539A>G p.His180Arg	16364_S1_01646		hypothetical protein
NODE_4	144944	snp	G	A	A:88 G:0	CDS	-	64/771	22/256	missense_variant c.64C>T p.Arg22Cys	16364_S1_01654	yadH	Inner membrane transport permease YadH
NODE_4	166032	snp	T	C	C:58 T:0	CDS	-	300/744	100/247	synonymous_variant c.300A>G p.Glu100Glu	16364_S1_01678	trmD	tRNA (guanine-N(1)-)-methyltransferase
NODE_4	177263	snp	C	T	T:68 C:0	CDS	-	511/951	171/316	missense_variant c.511G>A p.Ala171Thr	16364_S1_01689	qorA	Quinone oxidoreductase 1
NODE_4	189484	snp	T	C	C:71 T:0	CDS	-	949/1131	317/376	missense_variant c.949A>G p.Ser317Gly	16364_S1_01705	cysA	Sulfate/thiosulfate import ATP-binding protein CysA
NODE_4	193771	snp	C	T	T:70 C:0	CDS	+	282/888	94/295	synonymous_variant c.282C>T p.Pro94Pro	16364_S1_01709	cysM_2	Cysteine synthase B
NODE_4	195626	del	CAG	CG	CG:85 CAG:0	CDS	+	980/2586	327/861	frameshift_variant c.980delA p.Gln327fs	16364_S1_01710	mutS	DNA mismatch repair protein MutS
NODE_4	232310	del	GCCCCCCCCA	GCCCCCCCA	GCCCCCCCA:94 GCCCCCCCCA:4	CDS	-	1891/3456	631/1151	frameshift_variant c.1891delG p.Gly633fs	16364_S1_01744		hypothetical protein
NODE_4	241034	snp	C	T	T:44 C:0	CDS	-	181/771	61/256	missense_variant c.181G>A p.Ala61Thr	16364_S1_01751	srlR	Glucitol operon repressor
NODE_4	249119	snp	T	C	C:80 T:0	CDS	-	579/1164	193/387	synonymous_variant c.579A>G p.Lys193Lys	16364_S1_01758	pgk	Phosphoglycerate kinase
NODE_4	278849	del	ATTTTTTTTA	ATTTTTTTA	ATTTTTTTA:69 ATTTTTTTTA:0
NODE_4	287589	snp	T	C	C:63 T:0	CDS	-	391/495	131/164	missense_variant c.391A>G p.Ser131Gly	16364_S1_01803	dhfrIII	Dihydrofolate reductase type 3
NODE_4	293437	snp	T	C	C:102 T:0	CDS	-	678/1407	226/468	synonymous_variant c.678A>G p.Ala226Ala	16364_S1_01810	ydgI	Putative arginine/ornithine antiporter
NODE_4	303565	snp	G	A	A:90 G:1
NODE_4	307339	snp	A	G	G:83 A:0	CDS	-	3701/3840	1234/1279	missense_variant c.3701T>C p.Val1234Ala	16364_S1_01822		hypothetical protein
NODE_4	313028	snp	G	A	A:54 G:0	CDS	-	119/564	40/187	missense_variant c.119C>T p.Ala40Val	16364_S1_01824	yhdE	Maf-like protein YhdE
NODE_4	328599	snp	G	A	A:78 G:0	CDS	-	1458/1680	486/559	synonymous_variant c.1458C>T p.Ile486Ile	16364_S1_01840		hypothetical protein
NODE_4	331306	snp	G	A	A:74 G:0	CDS	-	1162/1440	388/479	stop_gained c.1162C>T p.Gln388*	16364_S1_01843		hypothetical protein
NODE_4	339523	snp	C	T	T:70 C:0	CDS	+	2238/2823	746/940	synonymous_variant c.2238C>T p.Gly746Gly	16364_S1_01848	uvrA	UvrABC system protein A
NODE_4	340439	snp	C	T	T:82 C:0	CDS	+	267/1785	89/594	synonymous_variant c.267C>T p.Ser89Ser	16364_S1_01849		hypothetical protein
NODE_4	350609	snp	C	T	T:25 C:0
NODE_5	37415	snp	C	T	T:70 C:0
NODE_5	65379	snp	C	T	T:63 C:0	CDS	-	1566/1698	522/565	synonymous_variant c.1566G>A p.Leu522Leu	16364_S1_01924	sgrR_2	HTH-type transcriptional regulator SgrR
NODE_5	96206	snp	G	A	A:42 G:0	CDS	+	242/1749	81/582	missense_variant c.242G>A p.Gly81Glu	16364_S1_01956	fhs	Formate--tetrahydrofolate ligase
NODE_5	117101	snp	T	C	C:43 T:0	CDS	-	237/1041	79/346	synonymous_variant c.237A>G p.Leu79Leu	16364_S1_01970		hypothetical protein
NODE_5	120002	snp	G	A	A:37 G:0	CDS	+	105/726	35/241	synonymous_variant c.105G>A p.Leu35Leu	16364_S1_01975		hypothetical protein
NODE_5	132808	snp	G	A	A:81 G:0	CDS	-	29/1746	10/581	missense_variant c.29C>T p.Pro10Leu	16364_S1_01987		hypothetical protein
NODE_5	173654	snp	G	A	A:71 G:0	CDS	+	808/2097	270/698	missense_variant c.808G>A p.Gly270Arg	16364_S1_02023		hypothetical protein
NODE_5	177656	snp	T	C	C:24 T:0	CDS	-	216/1776	72/591	synonymous_variant c.216A>G p.Gln72Gln	16364_S1_02025	phaC	Poly(3-hydroxyalkanoate) polymerase subunit PhaC
NODE_5	200513	snp	G	A	A:60 G:0	CDS	+	580/1380	194/459	missense_variant c.580G>A p.Ala194Thr	16364_S1_02042	uhpC_2	Membrane sensor protein UhpC
NODE_5	209505	snp	G	A	A:64 G:0	CDS	+	159/537	53/178	stop_gained c.159G>A p.Trp53*	16364_S1_02050		hypothetical protein
NODE_5	234556	snp	A	T	T:104 A:0	CDS	-	499/2412	167/803	missense_variant c.499T>A p.Phe167Ile	16364_S1_02072		hypothetical protein
NODE_5	285599	snp	A	G	G:48 A:0	CDS	-	789/1962	263/653	synonymous_variant c.789T>C p.Arg263Arg	16364_S1_02122	fhuB	Iron(3+)-hydroxamate import system permease protein FhuB
NODE_5	298552	snp	C	T	T:85 C:0	CDS	+	390/804	130/267	synonymous_variant c.390C>T p.Asp130Asp	16364_S1_02132	rhaS_6	HTH-type transcriptional activator RhaS
NODE_6	32523	snp	C	T	T:73 C:0	CDS	+	1428/1464	476/487	synonymous_variant c.1428C>T p.Gly476Gly	16364_S1_02188	rpoN	RNA polymerase sigma-54 factor
NODE_6	36561	snp	G	A	A:77 G:0	CDS	-	858/1344	286/447	synonymous_variant c.858C>T p.Phe286Phe	16364_S1_02194	pmbA	Metalloprotease PmbA
NODE_6	42155	snp	G	A	A:52 G:0	CDS	-	260/630	87/209	missense_variant c.260C>T p.Pro87Leu	16364_S1_02199	ubiX	Flavin prenyltransferase UbiX
NODE_6	53537	snp	T	C	C:90 T:0	CDS	+	162/291	54/96	synonymous_variant c.162T>C p.His54His	16364_S1_02208		hypothetical protein
NODE_6	87398	snp	C	T	T:133 C:0	CDS	-	311/2466	104/821	missense_variant c.311G>A p.Arg104His	16364_S1_02255	rnr	Ribonuclease R
NODE_6	108653	snp	A	G	G:69 A:0	CDS	+	442/1413	148/470	missense_variant c.442A>G p.Asn148Asp	16364_S1_02275	rimO	Ribosomal protein S12 methylthiotransferase RimO
NODE_6	108861	snp	T	C	C:57 T:0	CDS	+	650/1413	217/470	missense_variant c.650T>C p.Ile217Thr	16364_S1_02275	rimO	Ribosomal protein S12 methylthiotransferase RimO
NODE_6	142727	snp	G	A	A:75 G:0	CDS	-	600/1035	200/344	synonymous_variant c.600C>T p.Gly200Gly	16364_S1_02303	gpsA	Glycerol-3-phosphate dehydrogenase [NAD(P)+]
NODE_6	170886	snp	A	G	G:76 A:0	CDS	+	154/2412	52/803	missense_variant c.154A>G p.Ser52Gly	16364_S1_02333	metL	Bifunctional aspartokinase/homoserine dehydrogenase 2
NODE_6	186684	snp	G	A	A:73 G:0	CDS	+	892/1308	298/435	missense_variant c.892G>A p.Ala298Thr	16364_S1_02347	dcuA	Anaerobic C4-dicarboxylate transporter DcuA
NODE_6	195321	snp	G	A	A:52 G:0	CDS	-	387/1746	129/581	synonymous_variant c.387C>T p.Val129Val	16364_S1_02352	nhaP2_2	K(+)/H(+) antiporter NhaP2
NODE_6	197683	snp	C	T	T:57 C:0	CDS	+	1321/1704	441/567	synonymous_variant c.1321C>T p.Leu441Leu	16364_S1_02354	actP	Cation/acetate symporter ActP
NODE_6	204138	snp	G	A	A:62 G:0	CDS	+	1666/2079	556/692	missense_variant c.1666G>A p.Val556Met	16364_S1_02359	recG	ATP-dependent DNA helicase RecG
NODE_6	213507	snp	T	C	C:49 T:0	CDS	-	684/789	228/262	synonymous_variant c.684A>G p.Leu228Leu	16364_S1_02367	bioH	Pimeloyl-[acyl-carrier protein] methyl ester esterase
NODE_6	236746	snp	C	T	T:73 C:0	CDS	-	231/531	77/176	synonymous_variant c.231G>A p.Ala77Ala	16364_S1_02391		hypothetical protein
NODE_7	9250	snp	G	A	A:45 G:0	CDS	-	83/1086	28/361	missense_variant c.83C>T p.Ala28Val	16364_S1_02410	flgI	Flagellar P-ring protein
NODE_7	30338	snp	C	T	T:74 C:0	CDS	-	1581/2064	527/687	synonymous_variant c.1581G>A p.Thr527Thr	16364_S1_02428		hypothetical protein
NODE_7	41587	snp	G	A	A:54 G:0	CDS	-	380/2652	127/883	missense_variant c.380C>T p.Thr127Met	16364_S1_02434	chb	N,N'-diacetylchitobiase
NODE_7	46435	snp	T	C	C:80 T:0	CDS	-	794/1422	265/473	missense_variant c.794A>G p.Gln265Arg	16364_S1_02440		hypothetical protein
NODE_7	72580	snp	C	T	T:69 C:0	CDS	-	808/1056	270/351	missense_variant c.808G>A p.Ala270Thr	16364_S1_02464	lpxD	UDP-3-O-(3-hydroxymyristoyl)glucosamine N-acyltransferase
NODE_7	76979	snp	G	A	A:55 G:0	CDS	-	761/1359	254/452	missense_variant c.761C>T p.Ala254Val	16364_S1_02467	rseP	Regulator of sigma-E protease RseP
NODE_7	82901	snp	C	T	T:57 C:0	CDS	-	169/843	57/280	missense_variant c.169G>A p.Ala57Thr	16364_S1_02473	tsf	Elongation factor Ts
NODE_7	110925	snp	G	A	A:62 G:0	CDS	-	308/1083	103/360	missense_variant c.308C>T p.Pro103Leu	16364_S1_02499	dinB	DNA polymerase IV
NODE_7	116228	snp	A	G	G:94 A:0	CDS	-	1017/1248	339/415	synonymous_variant c.1017T>C p.Gly339Gly	16364_S1_02506	nqrB	Na(+)-translocating NADH-quinone reductase subunit B
NODE_7	142785	snp	G	A	A:51 G:0	CDS	-	991/3447	331/1148	synonymous_variant c.991C>T p.Leu331Leu	16364_S1_02528	recC	RecBCD enzyme subunit RecC
NODE_7	149237	snp	G	A	A:46 G:0	CDS	-	1038/1092	346/363	synonymous_variant c.1038C>T p.Ile346Ile	16364_S1_02534	ypeA_1	Acetyltransferase YpeA
NODE_7	174429	snp	C	T	T:46 C:0	CDS	-	250/1347	84/448	missense_variant c.250G>A p.Asp84Asn	16364_S1_02552	deoA	Thymidine phosphorylase
NODE_7	176617	snp	C	T	T:64 C:0	CDS	-	787/1257	263/418	missense_variant c.787G>A p.Val263Ile	16364_S1_02554	nupX_2	Putative nucleoside permease NupX
NODE_7	192819	snp	G	A	A:70 G:0	CDS	+	575/717	192/238	missense_variant c.575G>A p.Arg192His	16364_S1_02570	arcA_2	Aerobic respiration control protein ArcA
NODE_7	193125	snp	C	G	G:67 C:0	CDS	-	2253/2358	751/785	missense_variant c.2253G>C p.Trp751Cys	16364_S1_02571	arcB	Aerobic respiration control sensor protein ArcB
NODE_7	203526	snp	G	A	A:68 G:0	CDS	+	173/1470	58/489	missense_variant c.173G>A p.Gly58Asp	16364_S1_02575	gltD_1	Glutamate synthase [NADPH] small chain
NODE_7	204459	snp	G	A	A:74 G:0	CDS	+	1106/1470	369/489	missense_variant c.1106G>A p.Arg369His	16364_S1_02575	gltD_1	Glutamate synthase [NADPH] small chain
NODE_7	212217	snp	T	C	C:62 T:0	CDS	+	264/696	88/231	synonymous_variant c.264T>C p.Asp88Asp	16364_S1_02579	mtnN	5'-methylthioadenosine/S-adenosylhomocysteine nucleosidase
NODE_8	4297	snp	T	C	C:63 T:0	CDS	+	389/1560	130/519	missense_variant c.389T>C p.Leu130Pro	16364_S1_02590	abgT_1	p-aminobenzoyl-glutamate transport protein
NODE_8	17730	snp	A	G	G:58 A:0
NODE_8	23945	snp	C	T	T:63 C:0	CDS	+	729/738	243/245	synonymous_variant c.729C>T p.Ser243Ser	16364_S1_02610	truC	tRNA pseudouridine synthase C
NODE_8	28406	snp	G	A	A:70 G:0	CDS	+	199/957	67/318	missense_variant c.199G>A p.Asp67Asn	16364_S1_02615	motB	Motility protein B
NODE_8	36003	snp	C	T	T:51 C:0	CDS	-	929/1566	310/521	missense_variant c.929G>A p.Arg310His	16364_S1_02621		hypothetical protein
NODE_8	49231	snp	C	T	T:33 C:0	CDS	+	1402/1689	468/562	synonymous_variant c.1402C>T p.Leu468Leu	16364_S1_02632	treA	Trehalose-6-phosphate hydrolase
NODE_8	67186	snp	C	T	T:65 C:0	CDS	+	654/738	218/245	synonymous_variant c.654C>T p.Pro218Pro	16364_S1_02650	wecG	UDP-N-acetyl-D-mannosaminuronic acid transferase
NODE_8	76367	del	CTTTTTTA	CTTTTTA	CTTTTTA:73 CTTTTTTA:0	CDS	+	166/1395	56/464	frameshift_variant c.166delT p.Tyr56fs	16364_S1_02657	wcaJ	UDP-glucose:undecaprenyl-phosphate glucose-1-phosphate transferase
NODE_8	99036	snp	C	T	T:38 C:0
NODE_8	113963	snp	C	T	T:46 C:0	CDS	+	1113/2010	371/669	synonymous_variant c.1113C>T p.Val371Val	16364_S1_02692	ligA_2	DNA ligase
NODE_8	122679	snp	C	T	T:70 C:0	CDS	-	152/915	51/304	missense_variant c.152G>A p.Arg51His	16364_S1_02700		Epimerase family protein SA0724
NODE_8	124824	snp	T	C	C:58 T:0	CDS	-	764/849	255/282	missense_variant c.764A>G p.Tyr255Cys	16364_S1_02704		hypothetical protein
NODE_8	150797	snp	C	T	T:46 C:0	CDS	+	33/597	11/198	synonymous_variant c.33C>T p.Gly11Gly	16364_S1_02720	dedD	Cell division protein DedD
NODE_8	159510	snp	C	T	T:79 C:0	CDS	-	434/630	145/209	missense_variant c.434G>A p.Gly145Asp	16364_S1_02730	rsxG	Electron transport complex subunit RsxG
NODE_9	12130	snp	G	A	A:61 G:0	CDS	+	1539/1806	513/601	synonymous_variant c.1539G>A p.Glu513Glu	16364_S1_02745		Long-chain-fatty-acid--CoA ligase FadD15
NODE_9	25075	snp	C	T	T:76 C:0	CDS	+	120/345	40/114	synonymous_variant c.120C>T p.Val40Val	16364_S1_02759		hypothetical protein
NODE_9	54566	snp	C	T	T:63 C:0	CDS	-	455/609	152/202	missense_variant c.455G>A p.Arg152His	16364_S1_02784		hypothetical protein
NODE_9	60188	snp	C	T	T:57 C:0	CDS	+	711/1257	237/418	synonymous_variant c.711C>T p.Ala237Ala	16364_S1_02789		hypothetical protein
NODE_9	60897	snp	C	T	T:49 C:0	CDS	+	40/2847	14/948	missense_variant c.40C>T p.His14Tyr	16364_S1_02790	glnE	Bifunctional glutamine synthetase adenylyltransferase/adenylyl-removing enzyme
NODE_9	121871	snp	A	G	G:115 A:0	CDS	+	217/747	73/248	missense_variant c.217A>G p.Asn73Asp	16364_S1_02838		hypothetical protein
NODE_10	13880	snp	G	A	A:102 G:0	CDS	-	211/1485	71/494	missense_variant c.211C>T p.Arg71Cys	16364_S1_02844	gap2	Glyceraldehyde-3-phosphate dehydrogenase-like protein
NODE_10	43815	snp	C	T	T:55 C:0	CDS	-	556/1458	186/485	missense_variant c.556G>A p.Val186Met	16364_S1_02871	gbpA_2	GlcNAc-binding protein A
NODE_10	45344	snp	C	T	T:60 C:0	CDS	+	481/1551	161/516	missense_variant c.481C>T p.Arg161Cys	16364_S1_02872	phrB	(6-4) photolyase
NODE_11	5087	del	CTTTTTTTTA	CTTTTTTTA	CTTTTTTTA:49 CTTTTTTTTA:0	CDS	+	52/1302	18/433	frameshift_variant c.52delT p.Tyr18fs	16364_S1_02949	phoR	Phosphate regulon sensor protein PhoR
NODE_11	18830	snp	C	T	T:59 C:0	CDS	-	508/606	170/201	missense_variant c.508G>A p.Val170Met	16364_S1_02959	ahpC	Alkyl hydroperoxide reductase C
NODE_11	27571	snp	A	G	G:72 A:0	CDS	+	21/333	7/110	synonymous_variant c.21A>G p.Ala7Ala	16364_S1_02966	yajC	Sec translocon accessory complex subunit YajC
NODE_11	39274	snp	C	T	T:54 C:0	CDS	+	738/1290	246/429	synonymous_variant c.738C>T p.Cys246Cys	16364_S1_02979	pepB	Peptidase B
NODE_11	40784	snp	C	T	T:67 C:0	CDS	+	153/1122	51/373	synonymous_variant c.153C>T p.Asn51Asn	16364_S1_02981	rlmN	Dual-specificity RNA methyltransferase RlmN
NODE_11	45917	snp	A	G	G:65 A:0	CDS	+	303/615	101/204	synonymous_variant c.303A>G p.Glu101Glu	16364_S1_02985		UPF0070 protein HI_0370
NODE_11	51401	snp	T	C	C:53 T:0	CDS	-	476/1341	159/446	missense_variant c.476A>G p.His159Arg	16364_S1_02990	xseA	Exodeoxyribonuclease 7 large subunit
NODE_11	73373	snp	C	T	T:81 C:0
NODE_11	93875	snp	C	T	T:48 C:0	CDS	+	856/942	286/313	missense_variant c.856C>T p.His286Tyr	16364_S1_03025	citG	2-(5''-triphosphoribosyl)-3'-dephosphocoenzyme-A synthase
NODE_11	95761	snp	A	G	G:47 A:0	CDS	-	293/324	98/107	missense_variant c.293T>C p.Val98Ala	16364_S1_03028		Ferredoxin 1
NODE_11	98301	snp	G	A	A:57 G:0	CDS	-	367/684	123/227	missense_variant c.367C>T p.His123Tyr	16364_S1_03030		hypothetical protein
NODE_12	20506	snp	C	T	T:106 C:0
NODE_12	27242	snp	G	A	A:32 G:0	CDS	-	238/2490	80/829	stop_gained c.238C>T p.Gln80*	16364_S1_03061	cdpA	Cyclic di-GMP phosphodiesterase CdpA
NODE_12	35945	snp	A	G	G:81 A:0
NODE_12	50734	snp	C	T	T:94 C:0	CDS	-	333/1044	111/347	synonymous_variant c.333G>A p.Val111Val	16364_S1_03082	hemB	Delta-aminolevulinic acid dehydratase
NODE_13	16622	snp	A	G	G:70 A:0	CDS	+	1562/1887	521/628	missense_variant c.1562A>G p.Tyr521Cys	16364_S1_03146		hypothetical protein
NODE_13	77879	ins	AGG	AGGG	AGGG:67 AGG:0	CDS	+	289/672	97/223	frameshift_variant c.288dupG p.Leu97fs	16364_S1_03187		hypothetical protein
NODE_14	17663	ins	CTTTTTTTA	CTTTTTTTTA	CTTTTTTTTA:52 CTTTTTTTA:0
NODE_14	46433	snp	G	A	A:88 G:0
NODE_15	12580	snp	T	C	C:71 T:0
NODE_15	17676	snp	G	A	A:101 G:0
NODE_15	17904	snp	T	C	C:95 T:0	CDS	-	299/477	100/158	missense_variant c.299A>G p.Asp100Gly	16364_S1_03287	bfr	Bacterioferritin
NODE_15	44318	snp	G	A	A:58 G:0	CDS	+	1322/1416	441/471	missense_variant c.1322G>A p.Gly441Glu	16364_S1_03321	sdcS_3	Sodium-dependent dicarboxylate transporter SdcS
NODE_15	56166	snp	G	A	A:85 G:0	CDS	-	1135/4206	379/1401	missense_variant c.1135C>T p.Pro379Ser	16364_S1_03330	rpoC	DNA-directed RNA polymerase subunit beta'
NODE_17	18403	snp	C	T	T:38 C:0	CDS	+	1043/3042	348/1013	missense_variant c.1043C>T p.Ala348Val	16364_S1_03405		hypothetical protein
NODE_19	14649	snp	A	G	G:83 A:0	CDS	-	78/543	26/180	synonymous_variant c.78T>C p.Thr26Thr	16364_S1_03461		hypothetical protein
NODE_20	13586	snp	T	C	C:81 T:0	CDS	+	362/1632	121/543	missense_variant c.362T>C p.Val121Ala	16364_S1_03479		hypothetical protein
NODE_28	535	snp	A	G	G:77 A:0	CDS	-	543/852	181/283	synonymous_variant c.543T>C p.Ser181Ser	16364_S1_03543		hypothetical protein
NODE_28	2656	snp	C	T	T:42 C:3

## Sheet: S1_T4_oxidative
SUPPLEMETARY DATA 2 - SNP analysis of evolved isolates under stress conditions
CHROM	POS	TYPE	REF	ALT	EVIDENCE	FTYPE	STRAND	NT_POS	AA_POS	EFFECT	LOCUS_TAG	GENE	PRODUCT
NODE_1	259912	del	GGGCGAAGCGCAAAATGCGAGCGAAATTGCCATGCTGGCTGATG	GG	GG:27 GGGCGAAGCGCAAAATGCGAGCGAAATTGCCATGCTGGCTGATG:0	CDS	+	261/474	87/157	disruptive_inframe_deletion c.261_302delAGCGCAAAATGCGAGCGAAATTGCCATGCTGGCTGATGGCGA p.Glu87_Gly100del	34701_S35_00217	PGdx_1	Hybrid peroxiredoxin hyPrx5
NODE_2	168574	snp	T	G	G:48 T:0
NODE_2	196411	snp	A	T	T:76 A:0	CDS	+	1234/2022	412/673	missense_variant c.1234A>T p.Ile412Phe	34701_S35_00959	sasA_9	Adaptive-response sensory-kinase SasA
NODE_3	184087	snp	G	A	A:58 G:1	CDS	-	1241/1851	414/616	missense_variant c.1241C>T p.Ser414Leu	34701_S35_01736	sppA	Protease 4
NODE_3	255689	snp	G	A	A:65 G:0	CDS	-	1133/1794	378/597	missense_variant c.1133C>T p.Ser378Leu	34701_S35_01800	dctB	C4-dicarboxylate transport sensor protein DctB
NODE_3	414420	ins	ATTTTTTTC	ATTTTTTTTC	ATTTTTTTTC:31 ATTTTTTTC:1	CDS	-	12/822	4/273	frameshift_variant c.12_13insA p.Ile7fs	34701_S35_01938		hypothetical protein
NODE_4	39673	snp	G	A	A:64 G:0	CDS	-	2264/2751	755/916	missense_variant c.2264C>T p.Thr755Ile	34701_S35_02073	barA	Signal transduction histidine-protein kinase BarA
NODE_5	221382	snp	G	A	A:62 G:0	CDS	-	225/963	75/320	synonymous_variant c.225C>T p.Leu75Leu	34701_S35_02540	yrbG	Inner membrane protein YrbG
NODE_6	87684	snp	A	G	G:92 A:0	CDS	+	416/1038	139/345	missense_variant c.416A>G p.Asp139Gly	34701_S35_02642	ompL_2	Porin-like protein L
NODE_6	149998	snp	C	T	T:121 C:0	CDS	+	28/612	10/203	stop_gained c.28C>T p.Arg10*	34701_S35_02687	luxR	HTH-type transcriptional regulator LuxR
NODE_46	234	snp	C	A	A:13 C:0
NODE_46	252	snp	A	C	C:11 A:0

## Sheet: E19_T21_osmolar_stress
CHROM	POS	TYPE	REF	ALT	EVIDENCE	FTYPE	STRAND	NT_POS	AA_POS	EFFECT	LOCUS_TAG	GENE	PRODUCT
NODE_1	711270	snp	G	T	T:83 G:5	CDS	-	326/738	109/245	missense_variant c.326C>A p.Ala109Glu	34701_S35_00612	tagA	N-acetylglucosaminyldiphosphoundecaprenol N-acetyl-beta-D-mannosaminyltransferase
NODE_2	196411	snp	A	T	T:83 A:0	CDS	+	1234/2022	412/673	missense_variant c.1234A>T p.Ile412Phe	34701_S35_00959	sasA_9	Adaptive-response sensory-kinase SasA
NODE_4	9209	del	AAATTAATAATTAATA	AAATTAATA	AAATTAATA:69 AAATTAATAATTAATA:0
NODE_5	61600	del	ACCAAGCCAAGC	ACCAAGC	ACCAAGC:70 ACCAAGCCAAGC:0	CDS	-	920/1308	306/435	frameshift_variant c.916_920delGCTTG p.Leu308fs	34701_S35_02375	dcuA	Anaerobic C4-dicarboxylate transporter DcuA
NODE_6	20412	snp	G	A	A:88 G:0	CDS	+	1175/1677	392/558	missense_variant c.1175G>A p.Arg392His	34701_S35_02580	btsS	Sensor histidine kinase BtsS
NODE_6	150179	ins	ATTT	ATTTTT	ATTTTT:99 ATTT:2	CDS	+	214/612	72/203	frameshift_variant c.212_213dupTT p.Val72fs	34701_S35_02687	luxR	HTH-type transcriptional regulator LuxR
NODE_8	52778	snp	C	T	T:89 C:0	CDS	-	466/798	156/265	missense_variant c.466G>A p.Ala156Thr	34701_S35_02978	pdeN	putative cyclic di-GMP phosphodiesterase PdeN
NODE_10	322	ins	CTTTTTTTTG	CTTTTTTTTTG	CTTTTTTTTTG:71 CTTTTTTTTG:2
NODE_10	18612	snp	G	T	T:71 G:0	CDS	-	1060/1227	354/408	missense_variant c.1060C>A p.Arg354Ser	34701_S35_03189	cdgJ_2	Cyclic di-GMP phosphodiesterase CdgJ

## Sheet: E19_T22_iron_limitation
CHROM	POS	TYPE	REF	ALT	EVIDENCE	FTYPE	STRAND	NT_POS	AA_POS	EFFECT	LOCUS_TAG	GENE	PRODUCT
NODE_3	458476	snp	C	T	T:78 C:0	CDS	+	373/453	125/150	missense_variant c.373C>T p.His125Tyr	16364_S1_01455	fur	Ferric uptake regulation protein
NODE_4	68079	del	ATCGTC	AC	AC:83 ATCGTC:0	CDS	-	829/1335	276/444	frameshift_variant c.826_829delACGA p.Thr276fs	16364_S1_01594	mepA_2	Multidrug export protein MepA
NODE_4	121498	snp	C	A	A:80 C:0	CDS	-	1330/1626	444/541	missense_variant c.1330G>T p.Asp444Tyr	16364_S1_01637		hypothetical protein
NODE_4	169289	snp	G	A	A:69 G:0	CDS	+	267/795	89/264	stop_gained c.267G>A p.Trp89*	16364_S1_01683	ypjD	Inner membrane protein YpjD
NODE_4	197474	del	CGATGGTTCAT	CT	CT:53 CGATGGTTCAT:0	CDS	-	860/1008	284/335	stop_gained&disruptive_inframe_deletion c.852_860delTGAACCATC p.Tyr284_Ser287delinsTer	16364_S1_01711	rpoS	RNA polymerase sigma factor RpoS
NODE_4	331585	snp	T	A	A:100 T:0	CDS	-	883/1440	295/479	stop_gained c.883A>T p.Lys295*	16364_S1_01843		hypothetical protein
NODE_11	32841	ins	TTAG	TTATAG	TTATAG:81 TTAG:0	CDS	+	172/567	58/188	frameshift_variant&stop_gained c.170_171dupTA p.Glu58fs	16364_S1_02971	iscR	HTH-type transcriptional regulator IscR
NODE_11	76854	snp	G	A	A:33 G:0	CDS	-	293/1551	98/516	missense_variant c.293C>T p.Ala98Val	16364_S1_03009	acp	Sodium/proton-dependent alanine carrier protein
NODE_12	19774	del	GTTTTTTTC	GTTTTTTC	GTTTTTTC:86 GTTTTTTTC:0	CDS	-	86/1227	29/408	frameshift_variant c.86delA p.Asn31fs	16364_S1_03055	cdgJ_2	Cyclic di-GMP phosphodiesterase CdgJ

## Sheet: E19_T20_oxidative
CHROM	POS	TYPE	REF	ALT	EVIDENCE	FTYPE	STRAND	NT_POS	AA_POS	EFFECT	LOCUS_TAG	GENE	PRODUCT
NODE_2	168574	snp	T	G	G:42 T:0
NODE_3	255689	snp	G	A	A:36 G:0	CDS	-	1133/1794	378/597	missense_variant c.1133C>T p.Ser378Leu	34701_S35_01800	dctB	C4-dicarboxylate transport sensor protein DctB
NODE_4	39673	snp	G	A	A:64 G:0	CDS	-	2264/2751	755/916	missense_variant c.2264C>T p.Thr755Ile	34701_S35_02073	barA	Signal transduction histidine-protein kinase BarA
NODE_5	221382	snp	G	A	A:47 G:0	CDS	-	225/963	75/320	synonymous_variant c.225C>T p.Leu75Leu	34701_S35_02540	yrbG	Inner membrane protein YrbG
NODE_6	87684	snp	A	G	G:82 A:0	CDS	+	416/1038	139/345	missense_variant c.416A>G p.Asp139Gly	34701_S35_02642	ompL_2	Porin-like protein L
NODE_6	149998	snp	C	T	T:99 C:0	CDS	+	28/612	10/203	stop_gained c.28C>T p.Arg10*	34701_S35_02687	luxR	HTH-type transcriptional regulator LuxR
NODE_7	86938	snp	A	T	T:83 A:0	CDS	-	350/1098	117/365	missense_variant c.350T>A p.Leu117His	34701_S35_02844		hypothetical protein
NODE_46	252	snp	A	C	C:9 A:0

## Sheet: C17_T32_osmolar_stress
CHROM	POS	TYPE	REF	ALT	EVIDENCE	FTYPE	STRAND	NT_POS	AA_POS	EFFECT	LOCUS_TAG	GENE	PRODUCT
NODE_1	4031	snp	C	T	T:47 C:0	CDS	-	152/360	51/119	missense_variant c.152G>A p.Ser51Asn	34698_E19_00006	bamE	Outer membrane protein assembly factor BamE
NODE_1	8743	snp	A	G	G:92 A:0	CDS	+	713/1908	238/635	missense_variant c.713A>G p.Tyr238Cys	34698_E19_00010	dnaK_1	Chaperone protein DnaK
NODE_1	23083	snp	G	A	A:38 G:0	CDS	+	3482/3894	1161/1297	missense_variant c.3482G>A p.Arg1161His	34698_E19_00021	purL	Phosphoribosylformylglycinamidine synthase
NODE_1	46075	snp	C	T	T:74 C:0	CDS	-	1456/1566	486/521	missense_variant c.1456G>A p.Ala486Thr	34698_E19_00047		hypothetical protein
NODE_1	54076	snp	C	T	T:48 C:0	CDS	-	791/1035	264/344	missense_variant c.791G>A p.Gly264Asp	34698_E19_00054	metN	Methionine import ATP-binding protein MetN
NODE_1	79606	snp	A	G	G:61 A:0	CDS	+	665/1173	222/390	missense_variant c.665A>G p.Tyr222Cys	34698_E19_00076		hypothetical protein
NODE_1	83553	snp	A	G	G:60 A:0
NODE_1	89346	ins	CTTTTTTA	CTTTTTTTA	CTTTTTTTA:57 CTTTTTTA:0	CDS	+	167/1395	56/464	frameshift_variant c.166dupT p.Tyr56fs	34698_E19_00083	wcaJ	UDP-glucose:undecaprenyl-phosphate glucose-1-phosphate transferase
NODE_1	96675	ins	GAAAAAAC	GAAAAAAAC	GAAAAAAAC:54 GAAAAAAC:0
NODE_1	103255	snp	A	G	G:44 A:0	CDS	-	910/1122	304/373	missense_variant c.910T>C p.Ser304Pro	34698_E19_00097	mrdB	Peptidoglycan glycosyltransferase MrdB
NODE_1	105711	snp	C	T	T:79 C:0	CDS	-	367/1917	123/638	missense_variant c.367G>A p.Glu123Lys	34698_E19_00098	mrdA	Peptidoglycan D,D-transpeptidase MrdA
NODE_1	106462	snp	C	T	T:49 C:0	CDS	-	93/471	31/156	missense_variant c.93G>A p.Met31Ile	34698_E19_00099	rlmH	Ribosomal RNA large subunit methyltransferase H
NODE_1	112955	snp	C	T	T:53 C:0	CDS	-	563/1518	188/505	missense_variant c.563G>A p.Arg188His	34698_E19_00105	lnt	Apolipoprotein N-acyltransferase
NODE_1	150963	snp	G	A	A:56 G:0
NODE_1	177366	snp	C	T	T:56 C:0	CDS	+	760/2031	254/676	missense_variant c.760C>T p.Arg254Cys	34698_E19_00162	uvrB	UvrABC system protein B
NODE_1	179322	snp	C	T	T:62 C:0	CDS	+	299/1410	100/469	missense_variant c.299C>T p.Ala100Val	34698_E19_00163	luxO_1	Regulatory protein LuxO
NODE_1	182669	snp	G	A	A:46 G:0	CDS	+	706/990	236/329	missense_variant c.706G>A p.Val236Met	34698_E19_00166	moaA	GTP 3',8-cyclase
NODE_1	183600	snp	C	T	T:52 C:0	CDS	+	65/480	22/159	missense_variant c.65C>T p.Ala22Val	34698_E19_00168	moaC	Cyclic pyranopterin monophosphate synthase
NODE_1	203536	del	GTTTTTTTTTG	GTTTTTTTTG	GTTTTTTTTG:42 GTTTTTTTTTG:0
NODE_1	216663	snp	C	T	T:79 C:0	CDS	+	151/1062	51/353	missense_variant c.151C>T p.His51Tyr	34698_E19_00200	sohB	putative protease SohB
NODE_1	256688	snp	A	G	G:60 A:0	CDS	-	1049/1197	350/398	missense_variant c.1049T>C p.Ile350Thr	34698_E19_00235	ackA_1	Acetate kinase
NODE_1	265862	snp	C	T	T:54 C:0	CDS	+	48/597	16/198	synonymous_variant c.48C>T p.Ala16Ala	34698_E19_00245	lolA	Outer-membrane lipoprotein carrier protein
NODE_1	318514	del	TGGGGGGGGT	TGGGGGGGT	TGGGGGGGT:51 TGGGGGGGGT:0	CDS	+	670/1266	224/421	frameshift_variant c.670delG p.Val224fs	34698_E19_00294		hypothetical protein
NODE_1	346310	snp	G	A	A:49 G:0	CDS	+	514/657	172/218	missense_variant c.514G>A p.Glu172Lys	34698_E19_00317		hypothetical protein
NODE_1	398783	snp	G	A	A:51 G:0	CDS	-	434/1374	145/457	missense_variant c.434C>T p.Ala145Val	34698_E19_00368	tcyP	L-cystine uptake protein TcyP
NODE_1	419915	snp	G	A	A:77 G:0	CDS	+	1124/2685	375/894	missense_variant c.1124G>A p.Arg375His	34698_E19_00387	gyrA	DNA gyrase subunit A
NODE_1	438122	snp	A	G	G:37 A:0	CDS	+	163/1284	55/427	missense_variant c.163A>G p.Thr55Ala	34698_E19_00404	dctM_1	C4-dicarboxylate TRAP transporter large permease protein DctM
NODE_1	543185	snp	G	A	A:49 G:0	CDS	-	1699/1947	567/648	stop_gained c.1699C>T p.Arg567*	34698_E19_00491		hypothetical protein
NODE_1	552575	snp	C	T	T:39 C:0	CDS	-	531/2817	177/938	synonymous_variant c.531G>A p.Ala177Ala	34698_E19_00497	hscA_1	Chaperone protein HscA
NODE_1	568397	snp	G	A	A:49 G:0	CDS	-	891/918	297/305	synonymous_variant c.891C>T p.Val297Val	34698_E19_00510	dmlR_2	HTH-type transcriptional regulator DmlR
NODE_1	639060	snp	A	G	G:66 A:0	CDS	-	1101/1725	367/574	synonymous_variant c.1101T>C p.Ser367Ser	34698_E19_00567		hypothetical protein
NODE_1	652929	snp	C	T	T:38 C:0	CDS	-	1659/2607	553/868	synonymous_variant c.1659G>A p.Leu553Leu	34698_E19_00574	pepN	Aminopeptidase N
NODE_1	692728	snp	A	G	G:36 A:0	CDS	+	530/1821	177/606	missense_variant c.530A>G p.Lys177Arg	34698_E19_00607		hypothetical protein
NODE_1	694913	snp	C	T	T:33 C:0	CDS	-	526/909	176/302	missense_variant c.526G>A p.Gly176Ser	34698_E19_00609	nagK_1	N-acetyl-D-glucosamine kinase
NODE_1	704087	snp	G	C	C:44 G:0	CDS	+	313/984	105/327	missense_variant c.313G>C p.Val105Leu	34698_E19_00618		hypothetical protein
NODE_1	721352	snp	G	A	A:43 G:0	CDS	+	468/2175	156/724	missense_variant c.468G>A p.Met156Ile	34698_E19_00636	katG	Catalase-peroxidase
NODE_1	730795	snp	C	T	T:29 C:0	CDS	-	499/993	167/330	missense_variant c.499G>A p.Ala167Thr	34698_E19_00643	appB	Cytochrome bd-II ubiquinol oxidase subunit 2
NODE_1	746449	snp	G	A	A:40 G:0	CDS	+	245/1704	82/567	missense_variant c.245G>A p.Cys82Tyr	34698_E19_00658	budB	Acetolactate synthase, catabolic
NODE_2	16400	snp	C	T	T:41 C:0	CDS	-	165/318	55/105	missense_variant c.165G>A p.Met55Ile	34698_E19_00710		hypothetical protein
NODE_2	38557	snp	C	T	T:48 C:0	CDS	-	64/2880	22/959	missense_variant c.64G>A p.Asp22Asn	34698_E19_00726		hypothetical protein
NODE_2	41506	snp	C	T	T:62 C:1	CDS	-	166/1695	56/564	missense_variant c.166G>A p.Ala56Thr	34698_E19_00728	lldP	L-lactate permease
NODE_2	45882	snp	G	A	A:22 G:0	CDS	+	409/630	137/209	missense_variant c.409G>A p.Glu137Lys	34698_E19_00733	argT_1	Lysine/arginine/ornithine-binding periplasmic protein
NODE_2	47008	snp	G	A	A:45 G:0	CDS	-	882/1620	294/539	synonymous_variant c.882C>T p.Ser294Ser	34698_E19_00734	yejF_1	putative ABC transporter ATP-binding protein YejF
NODE_2	64029	del	TGGGGGGGA	TGGGGGGA	TGGGGGGA:69 TGGGGGGGA:0	CDS	+	1129/1374	377/457	frameshift_variant c.1129delG p.Asp377fs	34698_E19_00748		hypothetical protein
NODE_2	100023	snp	A	G	G:74 A:0
NODE_2	118522	snp	C	T	T:46 C:0	CDS	-	1272/1503	424/500	synonymous_variant c.1272G>A p.Leu424Leu	34698_E19_00805	zwf	Glucose-6-phosphate 1-dehydrogenase
NODE_2	128595	snp	G	A	A:36 G:0	CDS	-	699/1269	233/422	synonymous_variant c.699C>T p.Pro233Pro	34698_E19_00813	mgl	L-methionine gamma-lyase
NODE_2	156379	snp	C	T	T:47 C:0	CDS	-	166/1239	56/412	missense_variant c.166G>A p.Ala56Thr	34698_E19_00838		47 kDa outer membrane protein
NODE_2	168509	snp	C	T	T:53 C:0	CDS	+	7766/11991	2589/3996	missense_variant c.7766C>T p.Thr2589Ile	34698_E19_00841		hypothetical protein
NODE_2	178044	ins	AGGGGGA	AGGGGGGA	AGGGGGGA:61 AGGGGGA:0
NODE_2	212239	snp	C	T	T:43 C:0	CDS	-	1557/2037	519/678	synonymous_variant c.1557G>A p.Ala519Ala	34698_E19_00878	rnb	Exoribonuclease 2
NODE_2	219605	snp	G	A	A:47 G:0
NODE_2	243019	snp	C	T	T:44 C:0	CDS	+	459/582	153/193	synonymous_variant c.459C>T p.Ser153Ser	34698_E19_00904	acpH	Acyl carrier protein phosphodiesterase
NODE_2	246036	snp	T	C	C:45 T:0	CDS	-	795/1008	265/335	synonymous_variant c.795A>G p.Leu265Leu	34698_E19_00908	ltaE	Low specificity L-threonine aldolase
NODE_2	273144	snp	C	T	T:48 C:0	CDS	+	1976/2574	659/857	missense_variant c.1976C>T p.Ser659Leu	34698_E19_00935	luxQ	Autoinducer 2 sensor kinase/phosphatase LuxQ
NODE_2	284307	snp	C	T	T:40 C:0	CDS	-	219/1254	73/417	missense_variant c.219G>A p.Met73Ile	34698_E19_00946		hypothetical protein
NODE_2	304217	snp	A	G	G:77 A:0	CDS	+	2125/2370	709/789	missense_variant c.2125A>G p.Thr709Ala	34698_E19_00962	sasA_7	Adaptive-response sensory-kinase SasA
NODE_2	314056	snp	A	G	G:43 A:0	CDS	-	1048/1884	350/627	missense_variant c.1048T>C p.Ser350Pro	34698_E19_00968		hypothetical protein
NODE_2	332356	snp	A	G	G:61 A:0	CDS	-	97/627	33/208	missense_variant c.97T>C p.Tyr33His	34698_E19_00982	uhpA	Transcriptional regulatory protein UhpA
NODE_2	340945	snp	A	T	T:53 A:0	CDS	+	506/624	169/207	missense_variant c.506A>T p.Asp169Val	34698_E19_00991	vraR	Response regulator protein VraR
NODE_3	20	snp	G	A	A:16 G:0
NODE_3	39064	snp	G	A	A:56 G:0	CDS	-	35/969	12/322	missense_variant c.35C>T p.Ala12Val	34698_E19_01039	tehA	Tellurite resistance protein TehA
NODE_3	44775	snp	T	C	C:50 T:0	CDS	+	51/1452	17/483	synonymous_variant c.51T>C p.Tyr17Tyr	34698_E19_01046	rimK_2	Ribosomal protein S6--L-glutamate ligase
NODE_3	61739	snp	T	C	C:37 T:0	CDS	+	520/2340	174/779	missense_variant c.520T>C p.Ser174Pro	34698_E19_01057		hypothetical protein
NODE_3	63274	snp	C	T	T:58 C:0	CDS	+	2055/2340	685/779	synonymous_variant c.2055C>T p.Arg685Arg	34698_E19_01057		hypothetical protein
NODE_3	64242	snp	C	T	T:66 C:0	CDS	-	376/981	126/326	missense_variant c.376G>A p.Ala126Thr	34698_E19_01058		Phosphoserine phosphatase
NODE_3	67137	snp	T	C	C:64 T:0	CDS	-	315/1221	105/406	synonymous_variant c.315A>G p.Glu105Glu	34698_E19_01061	deoB	Phosphopentomutase
NODE_3	70010	snp	G	A	A:56 G:0
NODE_3	70958	snp	T	C	C:66 T:0	CDS	-	582/1257	194/418	synonymous_variant c.582A>G p.Ser194Ser	34698_E19_01064	nupX_1	Putative nucleoside permease NupX
NODE_3	88037	snp	G	A	A:59 G:0	CDS	-	1479/2358	493/785	synonymous_variant c.1479C>T p.Asn493Asn	34698_E19_01081	arcB	Aerobic respiration control sensor protein ArcB
NODE_3	89119	snp	T	C	C:46 T:0	CDS	-	397/2358	133/785	missense_variant c.397A>G p.Met133Val	34698_E19_01081	arcB	Aerobic respiration control sensor protein ArcB
NODE_3	93026	snp	G	A	A:64 G:0	CDS	+	79/4545	27/1514	missense_variant c.79G>A p.Ala27Thr	34698_E19_01084	gltB_1	Ferredoxin-dependent glutamate synthase 1
NODE_3	103421	snp	G	A	A:34 G:0	CDS	+	3932/4464	1311/1487	missense_variant c.3932G>A p.Arg1311His	34698_E19_01086	gltB_2	Glutamate synthase [NADPH] large chain
NODE_3	129459	snp	T	C	C:76 T:0	CDS	-	635/1461	212/486	missense_variant c.635A>G p.Asn212Ser	34698_E19_01107	murC	UDP-N-acetylmuramate--L-alanine ligase
NODE_3	155891	snp	A	G	G:43 A:0	CDS	-	2/546	1/181	start_lost c.2T>C p.Met1?	34698_E19_01126	ampD	1,6-anhydro-N-acetylmuramyl-L-alanine amidase AmpD
NODE_3	156357	snp	G	A	A:42 G:0	CDS	+	164/891	55/296	missense_variant c.164G>A p.Ser55Asn	34698_E19_01127	nadC	Nicotinate-nucleotide pyrophosphorylase [carboxylating]
NODE_3	163508	del	TGGGGGGGGGT	TGGGGGGGGT	TGGGGGGGGT:33 TGGGGGGGGGT:0
NODE_3	194087	snp	G	A	A:60 G:0	CDS	-	694/1323	232/440	stop_gained c.694C>T p.Gln232*	34698_E19_01157	rlmD	23S rRNA (uracil(1939)-C(5))-methyltransferase RlmD
NODE_3	194827	snp	A	G	G:68 A:0
NODE_3	228465	snp	G	A	A:52 G:0	CDS	-	388/1089	130/362	missense_variant c.388C>T p.Pro130Ser	34698_E19_01190		hypothetical protein
NODE_4	43171	snp	G	A	A:50 G:0	CDS	-	1294/1320	432/439	stop_gained c.1294C>T p.Gln432*	34698_E19_01234	potE	Putrescine transporter PotE
NODE_4	57388	snp	C	T	T:46 C:0	CDS	-	654/3120	218/1039	synonymous_variant c.654G>A p.Ala218Ala	34698_E19_01242	putA	Bifunctional protein PutA
NODE_4	59569	snp	C	T	T:50 C:0
NODE_4	61762	ins	CGCAGCAGCAGCAA	CGCAGCAGCAGCAGCAA	CGCAGCAGCAGCAGCAA:59 CGCAGCAGCAGCAA:0	CDS	+	876/1818	292/605	disruptive_inframe_insertion c.873_875dupGCA p.Gln292dup	34698_E19_01245	egtB	Hercynine oxygenase
NODE_4	104509	snp	G	A	A:94 G:0
NODE_4	134681	snp	G	A	A:51 G:0
NODE_4	135269	snp	A	G	G:51 A:0	CDS	+	560/1389	187/462	missense_variant c.560A>G p.Tyr187Cys	34698_E19_01301	sdcS_2	Sodium-dependent dicarboxylate transporter SdcS
NODE_4	151073	snp	T	C	C:52 T:0	CDS	-	461/759	154/252	missense_variant c.461A>G p.His154Arg	34698_E19_01315		Cyclic di-GMP binding protein VCA0042
NODE_4	157799	snp	A	G	G:30 A:0	CDS	-	880/1488	294/495	missense_variant c.880T>C p.Ser294Pro	34698_E19_01319		hypothetical protein
NODE_4	188044	snp	A	G	G:64 A:0	CDS	-	1452/1824	484/607	synonymous_variant c.1452T>C p.Ser484Ser	34698_E19_01343		hypothetical protein
NODE_4	199149	snp	C	T	T:70 C:0	CDS	+	243/357	81/118	synonymous_variant c.243C>T p.Pro81Pro	34698_E19_01354		hypothetical protein
NODE_4	204517	ins	GCCCCCCA	GCCCCCCCA	GCCCCCCCA:44 GCCCCCCA:0	CDS	+	542/1041	181/346	frameshift_variant c.541dupC p.His181fs	34698_E19_01359	ydgJ	putative oxidoreductase YdgJ
NODE_4	207009	del	CAAAAAAAAAAAG	CAAAAAAAAAG	CAAAAAAAAAG:47 CAAAAAAAAAAAG:0
NODE_5	10583	snp	C	T	T:48 C:0	CDS	-	380/675	127/224	missense_variant c.380G>A p.Ser127Asn	34698_E19_01413		hypothetical protein
NODE_5	29092	snp	G	A	A:45 G:0	CDS	+	303/1047	101/348	synonymous_variant c.303G>A p.Ala101Ala	34698_E19_01432	fliG	Flagellar motor switch protein FliG
NODE_5	35500	snp	C	T	T:43 C:0	CDS	+	306/1050	102/349	synonymous_variant c.306C>T p.Asn102Asn	34698_E19_01438	fliM	Flagellar motor switch protein FliM
NODE_5	48411	snp	C	T	T:59 C:0	CDS	+	318/1212	106/403	synonymous_variant c.318C>T p.Gly106Gly	34698_E19_01453	fabB	3-oxoacyl-[acyl-carrier-protein] synthase 1
NODE_5	51118	snp	G	A	A:54 G:0	CDS	+	481/1014	161/337	missense_variant c.481G>A p.Val161Ile	34698_E19_01455	asd2	Aspartate-semialdehyde dehydrogenase 2
NODE_5	63162	snp	C	T	T:70 C:0	CDS	+	89/345	30/114	missense_variant c.89C>T p.Thr30Ile	34698_E19_01470	sdhD	Succinate dehydrogenase hydrophobic membrane anchor subunit
NODE_5	66374	snp	C	T	T:54 C:0	CDS	+	376/2811	126/936	missense_variant c.376C>T p.Pro126Ser	34698_E19_01473	sucA	2-oxoglutarate dehydrogenase E1 component
NODE_5	76474	snp	C	T	T:40 C:0	CDS	+	1376/3345	459/1114	missense_variant c.1376C>T p.Ala459Val	34698_E19_01480	rhaR_3	HTH-type transcriptional activator RhaR
NODE_5	95557	snp	C	T	T:56 C:0	CDS	+	79/2382	27/793	stop_gained c.79C>T p.Gln27*	34698_E19_01495		hypothetical protein
NODE_5	100301	snp	C	T	T:58 C:0	CDS	+	503/1017	168/338	missense_variant c.503C>T p.Ala168Val	34698_E19_01498		hypothetical protein
NODE_5	101881	snp	A	G	G:51 A:0
NODE_5	144205	snp	T	C	C:60 T:0	CDS	+	633/1017	211/338	synonymous_variant c.633T>C p.Leu211Leu	34698_E19_01541	mltG	Endolytic murein transglycosylase
NODE_5	163664	snp	A	G	G:46 A:0	CDS	+	123/405	41/134	synonymous_variant c.123A>G p.Leu41Leu	34698_E19_01560	msrB	Peptide methionine sulfoxide reductase MsrB
NODE_5	196849	snp	C	T	T:49 C:0	CDS	-	855/1872	285/623	synonymous_variant c.855G>A p.Lys285Lys	34698_E19_01590	lplT	Lysophospholipid transporter LplT
NODE_6	8620	snp	T	C	C:51 T:0
NODE_6	31289	snp	G	A	A:48 G:0	CDS	-	513/2205	171/734	synonymous_variant c.513C>T p.Asp171Asp	34698_E19_01626	rcsC_6	Sensor histidine kinase RcsC
NODE_6	42955	snp	T	C	C:57 T:0	CDS	+	119/252	40/83	missense_variant c.119T>C p.Leu40Ser	34698_E19_01640		hypothetical protein
NODE_6	48792	snp	C	T	T:55 C:0	CDS	+	517/1215	173/404	stop_gained c.517C>T p.Gln173*	34698_E19_01647	cdgJ_1	Cyclic di-GMP phosphodiesterase CdgJ
NODE_6	97858	snp	C	T	T:48 C:0	CDS	-	519/540	173/179	missense_variant c.519G>A p.Met173Ile	34698_E19_01687	ycfP	UPF0227 protein YcfP
NODE_6	111427	snp	C	T	T:51 C:0	CDS	-	1273/2883	425/960	missense_variant c.1273G>A p.Glu425Lys	34698_E19_01698		hypothetical protein
NODE_6	141967	snp	A	G	G:50 A:0
NODE_6	152865	snp	C	T	T:42 C:0	CDS	-	79/102	27/33	missense_variant c.79G>A p.Gly27Ser	34698_E19_01732		hypothetical protein
NODE_7	33042	snp	T	C	C:54 T:0	CDS	+	165/507	55/168	synonymous_variant c.165T>C p.Ser55Ser	34698_E19_01792	pncC_2	Nicotinamide-nucleotide amidohydrolase PncC
NODE_7	39329	snp	A	G	G:81 A:0
NODE_7	71810	ins	CC	CAC	CAC:81 CC:1	CDS	-	182/192	61/63	frameshift_variant c.182_183insT p.Lys62fs	34698_E19_01838	luxR_2	HTH-type transcriptional regulator LuxR
NODE_7	88913	snp	A	G	G:37 A:0	CDS	+	1339/2334	447/777	missense_variant c.1339A>G p.Ser447Gly	34698_E19_01853	mrcB	Penicillin-binding protein 1B
NODE_7	89098	snp	C	T	T:62 C:0	CDS	+	1524/2334	508/777	synonymous_variant c.1524C>T p.Gly508Gly	34698_E19_01853	mrcB	Penicillin-binding protein 1B
NODE_7	110386	snp	T	C	C:57 T:0	CDS	-	871/996	291/331	missense_variant c.871A>G p.Asn291Asp	34698_E19_01867	oppF_3	Oligopeptide transport ATP-binding protein OppF
NODE_7	152680	snp	G	A	A:70 G:0	CDS	+	381/420	127/139	synonymous_variant c.381G>A p.Ala127Ala	34698_E19_01902	slyA	Transcriptional regulator SlyA
NODE_7	157917	del	TGGGGGA	TGGGGA	TGGGGA:52 TGGGGGA:0	CDS	-	302/2055	101/684	frameshift_variant c.302delC p.Ile103fs	34698_E19_01906		hypothetical protein
NODE_8	28484	snp	C	T	T:36 C:0	CDS	-	714/1797	238/598	missense_variant c.714G>A p.Met238Ile	34698_E19_01940	edd	Phosphogluconate dehydratase
NODE_8	37485	snp	T	C	C:78 T:0	CDS	-	1492/2136	498/711	missense_variant c.1492A>G p.Met498Val	34698_E19_01947	cadA	Inducible lysine decarboxylase
NODE_8	45693	snp	C	T	T:63 C:0	CDS	+	449/1290	150/429	missense_variant c.449C>T p.Ala150Val	34698_E19_01952	purD	Phosphoribosylamine--glycine ligase
NODE_8	102397	snp	A	G	G:47 A:0
NODE_8	106937	snp	G	A	A:73 G:0	CDS	-	341/3111	114/1036	missense_variant c.341C>T p.Pro114Leu	34698_E19_02012		hypothetical protein
NODE_8	121004	snp	A	G	G:71 A:0	CDS	-	961/1020	321/339	missense_variant c.961T>C p.Phe321Leu	34698_E19_02024		hypothetical protein
NODE_8	121269	snp	T	C	C:62 T:0	CDS	-	696/1020	232/339	synonymous_variant c.696A>G p.Ala232Ala	34698_E19_02024		hypothetical protein
NODE_8	147006	snp	G	A	A:57 G:0	CDS	+	709/840	237/279	missense_variant c.709G>A p.Ala237Thr	34698_E19_02042	rlmJ	Ribosomal RNA large subunit methyltransferase J
NODE_9	5171	snp	G	A	A:39 G:0
NODE_9	10494	snp	G	A	A:66 G:0
NODE_9	23286	snp	C	T	T:61 C:0	CDS	+	354/2478	118/825	synonymous_variant c.354C>T p.Ala118Ala	34698_E19_02083	mrcA	Penicillin-binding protein 1A
NODE_9	36915	snp	G	A	A:48 G:0	CDS	+	1206/2631	402/876	synonymous_variant c.1206G>A p.Val402Val	34698_E19_02093	ppc	Phosphoenolpyruvate carboxylase
NODE_9	51756	snp	C	T	T:73 C:0	CDS	-	271/1686	91/561	missense_variant c.271G>A p.Ala91Thr	34698_E19_02109		hypothetical protein
NODE_9	61784	snp	T	C	C:59 T:0	CDS	-	1292/1332	431/443	missense_variant c.1292A>G p.Glu431Gly	34698_E19_02120	hslU	ATP-dependent protease ATPase subunit HslU
NODE_9	65252	snp	T	C	C:50 T:0	CDS	-	314/1008	105/335	missense_variant c.314A>G p.Asn105Ser	34698_E19_02123	cytR	HTH-type transcriptional repressor CytR
NODE_9	102603	snp	G	A	A:47 G:0	CDS	+	1080/2118	360/705	missense_variant c.1080G>A p.Met360Ile	34698_E19_02153	spoT	Guanosine-3',5'-bis(diphosphate) 3'-pyrophosphohydrolase
NODE_9	117670	snp	G	A	A:62 G:0
NODE_9	126722	snp	T	C	C:70 T:0	CDS	-	162/789	54/262	synonymous_variant c.162A>G p.Leu54Leu	34698_E19_02169	bioH	Pimeloyl-[acyl-carrier protein] methyl ester esterase
NODE_10	14512	snp	G	A	A:33 G:0	CDS	-	1271/2454	424/817	missense_variant c.1271C>T p.Ala424Val	34698_E19_02211		hypothetical protein
NODE_10	27291	snp	G	A	A:34 G:0	CDS	+	28/279	1992-10-01	missense_variant c.28G>A p.Asp10Asn	34698_E19_02222	rplY	50S ribosomal protein L25
NODE_10	36292	snp	G	A	A:67 G:0	CDS	-	1007/1647	336/548	missense_variant c.1007C>T p.Ser336Leu	34698_E19_02230		hypothetical protein
NODE_10	48773	snp	T	C	C:65 T:0	CDS	+	224/1098	75/365	missense_variant c.224T>C p.Val75Ala	34698_E19_02239	ybhS	putative multidrug ABC transporter permease YbhS
NODE_10	53982	snp	G	A	A:38 G:0	CDS	+	58/663	20/220	missense_variant c.58G>A p.Ala20Thr	34698_E19_02245	malK_2	Maltose/maltodextrin import ATP-binding protein MalK
NODE_10	73509	snp	C	T	T:50 C:0	CDS	+	1121/1584	374/527	missense_variant c.1121C>T p.Ala374Val	34698_E19_02261	sapA	Peptide transport periplasmic protein SapA
NODE_10	75441	snp	G	A	A:65 G:0	CDS	+	521/888	174/295	missense_variant c.521G>A p.Arg174His	34698_E19_02263	sapC	Peptide transport system permease protein SapC
NODE_10	88143	snp	G	A	A:57 G:0	CDS	-	488/843	163/280	missense_variant c.488C>T p.Ala163Val	34698_E19_02274	focA	putative formate transporter 1
NODE_10	88695	snp	T	C	C:33 T:0
NODE_10	132653	snp	T	C	C:51 T:0
NODE_11	13669	snp	C	T	T:41 C:0	CDS	-	1162/1713	388/570	missense_variant c.1162G>A p.Val388Ile	34698_E19_02343		hypothetical protein
NODE_11	33771	snp	C	T	T:64 C:0	CDS	+	874/3546	292/1181	missense_variant c.874C>T p.Arg292Cys	34698_E19_02359		hypothetical protein
NODE_11	59845	snp	C	T	T:34 C:0	CDS	+	313/1353	105/450	missense_variant c.313C>T p.Pro105Ser	34698_E19_02380	dctD_3	C4-dicarboxylate transport transcriptional regulatory protein DctD
NODE_11	70736	snp	C	T	T:34 C:0	CDS	-	1091/1257	364/418	missense_variant c.1091G>A p.Gly364Asp	34698_E19_02386	ulaA	Ascorbate-specific PTS system EIIC component
NODE_11	82747	snp	G	A	A:65 G:0	CDS	-	1026/1215	342/404	synonymous_variant c.1026C>T p.Ala342Ala	34698_E19_02399	mtr	Tryptophan-specific transport protein
NODE_11	83377	snp	C	T	T:69 C:0	CDS	-	396/1215	132/404	stop_gained c.396G>A p.Trp132*	34698_E19_02399	mtr	Tryptophan-specific transport protein
NODE_11	101103	snp	C	T	T:40 C:0	CDS	-	41/654	14/217	missense_variant c.41G>A p.Cys14Tyr	34698_E19_02415		hypothetical protein
NODE_11	136614	snp	C	T	T:70 C:0	CDS	+	193/1173	65/390	missense_variant c.193C>T p.Arg65Cys	34698_E19_02447		4-O-beta-D-mannosyl-D-glucose phosphorylase
NODE_12	15147	snp	C	T	T:48 C:0	CDS	-	2531/3069	844/1022	missense_variant c.2531G>A p.Arg844His	34698_E19_02461	rapA_1	RNA polymerase-associated protein RapA
NODE_12	22282	snp	G	A	A:61 G:0	CDS	-	337/1671	113/556	missense_variant c.337C>T p.Arg113Trp	34698_E19_02464	tnsC	Transposon Tn7 transposition protein TnsC
NODE_12	25645	snp	G	A	A:81 G:0
NODE_12	37997	snp	G	A	A:81 G:0
NODE_12	53153	snp	T	C	C:63 T:0	CDS	-	434/1038	145/345	missense_variant c.434A>G p.Asn145Ser	34698_E19_02491	pilT_2	Twitching mobility protein
NODE_12	65788	snp	A	G	G:46 A:0
NODE_12	68966	snp	C	T	T:73 C:0	CDS	+	1311/2334	437/777	synonymous_variant c.1311C>T p.Gly437Gly	34698_E19_02515	lptD	LPS-assembly protein LptD
NODE_12	76261	snp	C	T	T:52 C:0	CDS	-	54/762	18/253	missense_variant c.54G>A p.Met18Ile	34698_E19_02523	yjjP	Inner membrane protein YjjP
NODE_12	103084	snp	T	C	C:56 T:0	CDS	-	144/564	48/187	synonymous_variant c.144A>G p.Glu48Glu	34698_E19_02544	yhdE	Maf-like protein YhdE
NODE_12	118588	snp	G	A	A:40 G:0	CDS	-	841/846	281/281	missense_variant c.841C>T p.Pro281Ser	34698_E19_02559		hypothetical protein
NODE_12	131111	snp	G	A	A:49 G:0	CDS	+	2770/2823	924/940	missense_variant c.2770G>A p.Ala924Thr	34698_E19_02568	uvrA	UvrABC system protein A
NODE_12	132286	snp	T	C	C:87 T:0	CDS	+	1058/1785	353/594	missense_variant c.1058T>C p.Leu353Ser	34698_E19_02569		hypothetical protein
NODE_12	133668	snp	G	A	A:34 G:0	CDS	-	543/1119	181/372	synonymous_variant c.543C>T p.Pro181Pro	34698_E19_02570	pucG	(S)-ureidoglycine--glyoxylate transaminase
NODE_13	286	snp	A	G	G:67 A:0	CDS	-	940/1062	314/353	missense_variant c.940T>C p.Phe314Leu	34698_E19_02575		hypothetical protein
NODE_13	27815	snp	G	A	A:73 G:0	CDS	+	622/1209	208/402	missense_variant c.622G>A p.Ala208Thr	34698_E19_02602	dxr	1-deoxy-D-xylulose 5-phosphate reductoisomerase
NODE_13	40032	snp	G	A	A:63 G:0	CDS	+	2916/3480	972/1159	synonymous_variant c.2916G>A p.Glu972Glu	34698_E19_02611	dnaE	DNA polymerase III subunit alpha
NODE_13	43115	snp	A	G	G:43 A:0	CDS	+	8/324	3/107	missense_variant c.8A>G p.Lys3Arg	34698_E19_02614		hypothetical protein
NODE_13	71217	snp	C	T	T:33 C:1	CDS	+	870/1425	290/474	synonymous_variant c.870C>T p.Ser290Ser	34698_E19_02639	gltX	Glutamate--tRNA ligase
NODE_13	92240	snp	C	T	T:75 C:0	CDS	+	79/708	27/235	missense_variant c.79C>T p.Pro27Ser	34698_E19_02655		hypothetical protein
NODE_13	102810	snp	C	T	T:54 C:0	CDS	+	277/1140	93/379	missense_variant c.277C>T p.Arg93Cys	34698_E19_02664	flaD_3	Flagellin D
NODE_14	6876	snp	A	G	G:52 A:0	CDS	+	444/1803	148/600	synonymous_variant c.444A>G p.Gly148Gly	34698_E19_02704	kefC_2	Glutathione-regulated potassium-efflux system protein KefC
NODE_14	20800	snp	C	T	T:90 C:0	CDS	+	632/825	211/274	missense_variant c.632C>T p.Ala211Val	34698_E19_02717	rplB	50S ribosomal protein L2
NODE_14	50447	snp	C	T	T:52 C:0	CDS	-	22/639	8/212	missense_variant c.22G>A p.Val8Ile	34698_E19_02760	msrA	Peptide methionine sulfoxide reductase MsrA
NODE_14	51049	snp	C	T	T:78 C:0	CDS	+	403/1716	135/571	missense_variant c.403C>T p.His135Tyr	34698_E19_02761	tamA	Translocation and assembly module subunit TamA
NODE_14	59693	snp	C	T	T:45 C:0	CDS	+	1137/1356	379/451	synonymous_variant c.1137C>T p.Ser379Ser	34698_E19_02766	mpl	UDP-N-acetylmuramate--L-alanyl-gamma-D-glutamyl- meso-2,6-diaminoheptandioate ligase
NODE_14	60625	complex	CGGGGGGC	CGGGGGGGG	CGGGGGGGG:54 CGGGGGGC:0
NODE_15	1748	snp	C	T	T:46 C:0	CDS	-	122/255	41/84	missense_variant c.122G>A p.Cys41Tyr	34698_E19_02812	yfhL	Ferredoxin YfhL
NODE_15	4407	ins	CAAAAAAG	CAAAAAAAG	CAAAAAAAG:56 CAAAAAAG:1
NODE_15	8849	snp	C	T	T:49 C:0	CDS	-	281/1503	94/500	missense_variant c.281G>A p.Arg94Lys	34698_E19_02818	ppx	Exopolyphosphatase
NODE_15	29403	snp	C	T	T:54 C:0	CDS	+	1256/1854	419/617	missense_variant c.1256C>T p.Ala419Val	34698_E19_02834	secD_2	Protein translocase subunit SecD
NODE_15	57133	snp	C	T	T:64 C:0	CDS	+	1427/1704	476/567	missense_variant c.1427C>T p.Pro476Leu	34698_E19_02860		hypothetical protein
NODE_15	85991	snp	C	T	T:36 C:0	CDS	+	1427/1530	476/509	missense_variant c.1427C>T p.Thr476Met	34698_E19_02886	citF	Citrate lyase alpha chain
NODE_16	9650	snp	C	T	T:57 C:0	CDS	+	346/420	116/139	stop_gained c.346C>T p.Arg116*	34698_E19_02912		UPF0394 membrane protein XF_0766
NODE_16	28822	del	GTTTTTTTTC	GTTTTTTTC	GTTTTTTTC:47 GTTTTTTTTC:0
NODE_16	72207	snp	A	G	G:48 A:0	CDS	+	204/453	68/150	synonymous_variant c.204A>G p.Ser68Ser	34698_E19_02974	menI	1,4-dihydroxy-2-naphthoyl-CoA hydrolase
NODE_17	4346	snp	G	A	A:82 G:0	CDS	+	19/1134	7/377	missense_variant c.19G>A p.Gly7Ser	34698_E19_02995	purK	N5-carboxyaminoimidazole ribonucleotide synthase
NODE_17	13447	snp	C	T	T:55 C:0	CDS	+	213/1446	71/481	synonymous_variant c.213C>T p.Phe71Phe	34698_E19_03004	trkI	Trk system potassium uptake protein TrkI
NODE_17	13695	snp	T	C	C:47 T:0	CDS	+	461/1446	154/481	missense_variant c.461T>C p.Val154Ala	34698_E19_03004	trkI	Trk system potassium uptake protein TrkI
NODE_17	14897	snp	C	G	G:85 C:0	CDS	+	206/552	69/183	missense_variant c.206C>G p.Thr69Arg	34698_E19_03005		hypothetical protein
NODE_17	21541	snp	T	C	C:71 T:0	CDS	-	538/885	180/294	missense_variant c.538A>G p.Thr180Ala	34698_E19_03013	yihG	putative acyltransferase YihG
NODE_17	31150	snp	T	C	C:54 T:0	CDS	+	398/981	133/326	missense_variant c.398T>C p.Met133Thr	34698_E19_03020	acuI	putative acrylyl-CoA reductase AcuI
NODE_17	33835	snp	G	A	A:82 G:0
NODE_17	57196	snp	G	A	A:61 G:0
NODE_17	63192	snp	A	G	G:94 A:0	CDS	-	883/3246	295/1081	missense_variant c.883T>C p.Phe295Leu	34698_E19_03050		hypothetical protein
NODE_17	63665	snp	C	T	T:97 C:0	CDS	-	410/3246	137/1081	missense_variant c.410G>A p.Cys137Tyr	34698_E19_03050		hypothetical protein
NODE_18	57672	snp	G	A	A:51 G:0	CDS	-	461/2232	154/743	missense_variant c.461C>T p.Ala154Val	34698_E19_03112		hypothetical protein
NODE_18	62873	snp	T	C	C:60 T:0	CDS	-	2837/3126	946/1041	missense_variant c.2837A>G p.His946Arg	34698_E19_03118	cusA	Cation efflux system protein CusA
NODE_18	74486	snp	T	C	C:61 T:2	CDS	+	374/1170	125/389	missense_variant c.374T>C p.Val125Ala	34698_E19_03125	dacA_2	D-alanyl-D-alanine carboxypeptidase DacA
NODE_19	3815	snp	C	T	T:79 C:0	CDS	+	434/963	145/320	missense_variant c.434C>T p.Ala145Val	34698_E19_03133	birA	Bifunctional ligase/repressor BirA
NODE_19	22403	snp	C	T	T:70 C:0
NODE_19	48581	snp	A	G	G:91 A:0	CDS	+	238/396	80/131	missense_variant c.238A>G p.Thr80Ala	34698_E19_03183	tusD	Sulfurtransferase TusD
NODE_20	6807	snp	C	T	T:57 C:0	CDS	+	1436/2295	479/764	missense_variant c.1436C>T p.Thr479Met	34698_E19_03216		hypothetical protein
NODE_20	33103	snp	A	G	G:55 A:0
NODE_21	19874	snp	A	G	G:64 A:0	CDS	+	1784/2358	595/785	missense_variant c.1784A>G p.Gln595Arg	34698_E19_03293		hypothetical protein
NODE_21	21063	snp	C	T	T:51 C:0	CDS	-	920/1083	307/360	missense_variant c.920G>A p.Arg307His	34698_E19_03295		hypothetical protein
NODE_21	46535	snp	T	C	C:27 T:0	CDS	-	1344/3042	448/1013	synonymous_variant c.1344A>G p.Gln448Gln	34698_E19_03316		hypothetical protein
NODE_21	61448	del	GTTTTTTTC	GTTTTTTC	GTTTTTTC:43 GTTTTTTTC:0	CDS	-	1055/2874	352/957	frameshift_variant c.1055delA p.Asn354fs	34698_E19_03326		hypothetical protein
NODE_22	17585	snp	G	A	A:62 G:0	CDS	+	916/2850	306/949	missense_variant c.916G>A p.Asp306Asn	34698_E19_03344	ileS	Isoleucine--tRNA ligase
NODE_22	20154	snp	C	T	T:44 C:0
NODE_22	24175	snp	G	A	A:37 G:0	CDS	-	634/924	212/307	missense_variant c.634C>T p.Leu212Phe	34698_E19_03350	murQ_2	N-acetylmuramic acid 6-phosphate etherase
NODE_22	37776	snp	C	T	T:79 C:0	CDS	-	2017/2376	673/791	missense_variant c.2017G>A p.Asp673Asn	34698_E19_03362		hypothetical protein
NODE_23	25943	snp	A	G	G:24 A:0
NODE_24	4131	snp	G	A	A:91 G:0	CDS	-	724/843	242/280	missense_variant c.724C>T p.Pro242Ser	34698_E19_03421		hypothetical protein
NODE_24	17277	snp	T	A	A:64 T:0	CDS	+	270/423	90/140	missense_variant c.270T>A p.Asp90Glu	34698_E19_03436	atpC	ATP synthase epsilon chain
NODE_26	14641	snp	G	A	A:38 G:0	CDS	+	2806/2865	936/954	missense_variant c.2806G>A p.Val936Met	34698_E19_03471	gcvP	Glycine dehydrogenase (decarboxylating)
NODE_27	2197	snp	G	A	A:75 G:0
NODE_27	2292	snp	G	A	A:73 G:0
NODE_29	3127	mnp	CT	TC	TC:22 CT:0
NODE_36	53	snp	G	A	A:17 G:0

## Sheet: C17_T34_iron_limitation
CHROM	POS	TYPE	REF	ALT	EVIDENCE	FTYPE	STRAND	NT_POS	AA_POS	EFFECT	LOCUS_TAG	GENE	PRODUCT
NODE_3	458476	snp	C	T	T:49 C:0	CDS	+	373/453	125/150	missense_variant c.373C>T p.His125Tyr	16364_S1_01455	fur	Ferric uptake regulation protein
NODE_4	68079	del	ATCGTC	AC	AC:61 ATCGTC:0	CDS	-	829/1335	276/444	frameshift_variant c.826_829delACGA p.Thr276fs	16364_S1_01594	mepA_2	Multidrug export protein MepA
NODE_4	121498	snp	C	A	A:71 C:0	CDS	-	1330/1626	444/541	missense_variant c.1330G>T p.Asp444Tyr	16364_S1_01637		hypothetical protein
NODE_4	169289	snp	G	A	A:68 G:0	CDS	+	267/795	89/264	stop_gained c.267G>A p.Trp89*	16364_S1_01683	ypjD	Inner membrane protein YpjD
NODE_4	197474	del	CGATGGTTCAT	CT	CT:30 CGATGGTTCAT:0	CDS	-	860/1008	284/335	stop_gained&disruptive_inframe_deletion c.852_860delTGAACCATC p.Tyr284_Ser287delinsTer	16364_S1_01711	rpoS	RNA polymerase sigma factor RpoS
NODE_4	331585	snp	T	A	A:52 T:0	CDS	-	883/1440	295/479	stop_gained c.883A>T p.Lys295*	16364_S1_01843		hypothetical protein
NODE_11	32841	ins	TTAG	TTATAG	TTATAG:70 TTAG:1	CDS	+	172/567	58/188	frameshift_variant&stop_gained c.170_171dupTA p.Glu58fs	16364_S1_02971	iscR	HTH-type transcriptional regulator IscR
NODE_11	76854	snp	G	A	A:34 G:0	CDS	-	293/1551	98/516	missense_variant c.293C>T p.Ala98Val	16364_S1_03009	acp	Sodium/proton-dependent alanine carrier protein
NODE_12	19774	del	GTTTTTTTC	GTTTTTTC	GTTTTTTC:63 GTTTTTTTC:0	CDS	-	86/1227	29/408	frameshift_variant c.86delA p.Asn31fs	16364_S1_03055	cdgJ_2	Cyclic di-GMP phosphodiesterase CdgJ

## Sheet: C17_T33_oxidative
CHROM	POS	TYPE	REF	ALT	EVIDENCE	FTYPE	STRAND	NT_POS	AA_POS	EFFECT	LOCUS_TAG	GENE	PRODUCT
NODE_2	168574	snp	T	G	G:94 T:0
NODE_3	184087	snp	G	A	A:97 G:0	CDS	-	1241/1851	414/616	missense_variant c.1241C>T p.Ser414Leu	34701_S35_01736	sppA	Protease 4
NODE_3	255689	snp	G	A	A:105 G:0	CDS	-	1133/1794	378/597	missense_variant c.1133C>T p.Ser378Leu	34701_S35_01800	dctB	C4-dicarboxylate transport sensor protein DctB
NODE_3	414420	ins	ATTTTTTTC	ATTTTTTTTC	ATTTTTTTTC:50 ATTTTTTTC:0	CDS	-	12/822	4/273	frameshift_variant c.12_13insA p.Ile7fs	34701_S35_01938		hypothetical protein
NODE_4	39673	snp	G	A	A:109 G:0	CDS	-	2264/2751	755/916	missense_variant c.2264C>T p.Thr755Ile	34701_S35_02073	barA	Signal transduction histidine-protein kinase BarA
NODE_5	221382	snp	G	A	A:93 G:0	CDS	-	225/963	75/320	synonymous_variant c.225C>T p.Leu75Leu	34701_S35_02540	yrbG	Inner membrane protein YrbG
NODE_6	87684	snp	A	G	G:123 A:0	CDS	+	416/1038	139/345	missense_variant c.416A>G p.Asp139Gly	34701_S35_02642	ompL_2	Porin-like protein L
NODE_6	149998	snp	C	T	T:152 C:0	CDS	+	28/612	10/203	stop_gained c.28C>T p.Arg10*	34701_S35_02687	luxR	HTH-type transcriptional regulator LuxR
NODE_10	13884	del	GCTGTTTCTGTTTCTGTTTCTGTTTCTGTTTCTGTTTCTGTTTCTGTTTCTGTTTCTGTTTC	GCTGTTTCTGTTTCTGTTTCTGTTTCTGTTTCTGTTTCTGTTTCTGTTTCTGTTTC	GCTGTTTCTGTTTCTGTTTCTGTTTCTGTTTCTGTTTCTGTTTCTGTTTCTGTTTC:45 GCTGTTTCTGTTTCTGTTTCTGTTTCTGTTTCTGTTTCTGTTTCTGTTTCTGTTTCTGTTTC:1	CDS	-	162/1182	53/393	inframe_deletion c.157_162delGAAACA p.Glu53_Thr54del	34701_S35_03181	ftsY_2	Signal recognition particle receptor FtsY
